# Supplementary material for: Identification of functional TF-miRNA-hub gene regulatory network associated with ovarian endometriosis
Source: Front Genet. 2022 Sep 20;13:998417. doi: 10.3389/fgene.2022.998417 (PMC9540245; doi:10.3389/fgene.2022.998417)
Supplement: Supplementary file 1 [file Table2.XLSX]

## Sheet: Sheet1
miRNA	hub gene		TF	miRNA		TF	hub gene
hsa-miR-17-5p	HIF1A		HIF1A	hsa-miR-34a-5p		HIF1A	PGK1
hsa-miR-20a-5p	HIF1A		SIRT1	hsa-miR-34a-5p		MYC	PGK1
hsa-miR-93-5p	HIF1A		EGR1	hsa-miR-34a-5p		ATF1	LDHA
hsa-miR-106a-5p	HIF1A		RELA	hsa-miR-34a-5p		HIF1A	LDHA
hsa-miR-199a-5p	HIF1A		STAT3	hsa-miR-34a-5p		HSF1	LDHA
hsa-miR-138-5p	HIF1A		USF2	hsa-miR-34a-5p		JUN	LDHA
hsa-miR-151a-3p	HIF1A		MYC	hsa-miR-34a-5p		MYC	LDHA
hsa-miR-20b-5p	HIF1A		SP1	hsa-miR-34c-5p		SP1	LDHA
hsa-miR-519d-3p	HIF1A		HIF1A	hsa-miR-449a		ARNT	HIF1A
hsa-miR-155-5p	HIF1A		RELA	hsa-miR-449a		BRCA1	HIF1A
hsa-miR-330-3p	HIF1A		MYC	hsa-miR-449a		EGR1	HIF1A
hsa-miR-18b-5p	HIF1A		SP1	hsa-miR-449a		FOXO4	HIF1A
hsa-miR-18a-5p	HIF1A		RELA	hsa-miR-501-3p		HDAC7	HIF1A
hsa-miR-199b-5p	HIF1A		MITF	hsa-miR-501-3p		HIF1A	HIF1A
hsa-miR-4676-3p	PGK1		YY1	hsa-miR-501-3p		HIF3A	HIF1A
hsa-miR-7-5p	TFRC		MYC	hsa-miR-501-3p		HIPK2	HIF1A
hsa-miR-485-5p	TFRC		NFKB1	hsa-miR-502-3p		HSF2	HIF1A
hsa-miR-34a-5p	LDHA		RELA	hsa-miR-502-3p		HSF4	HIF1A
hsa-miR-34c-5p	LDHA		MITF	hsa-miR-502-3p		KLF5	HIF1A
hsa-miR-449a	LDHA		YY1	hsa-miR-502-3p		LIMD1	HIF1A
hsa-miR-501-3p	LDHA		MYC	hsa-miR-502-3p		MITF	HIF1A
hsa-miR-502-3p	LDHA		EGR1	hsa-miR-17-5p		NFKB1	HIF1A
			NFKB1	hsa-miR-17-5p		NFKB2	HIF1A
			RELA	hsa-miR-17-5p		RELA	HIF1A
			STAT3	hsa-miR-17-5p		SIRT1	HIF1A
			YY1	hsa-miR-17-5p		STAT3	HIF1A
			MYC	hsa-miR-17-5p		USF2	HIF1A
			SP1	hsa-miR-17-5p		VHL	HIF1A
			EGR1	hsa-miR-20a-5p		YY1	HIF1A
			HIF1A	hsa-miR-20a-5p		ZFP36	HIF1A
			RELA	hsa-miR-20a-5p		HIF1A	TFRC
			STAT3	hsa-miR-20a-5p		MYC	TFRC
			YY1	hsa-miR-20a-5p		VHL	TFRC
			MYC	hsa-miR-20a-5p		YY1	TFRC
			SP1	hsa-miR-20a-5p
			HIF1A	hsa-miR-93-5p
			NFKB1	hsa-miR-93-5p
			RELA	hsa-miR-93-5p
			USF2	hsa-miR-93-5p
			MYC	hsa-miR-93-5p
			JUN	hsa-miR-93-5p
			SP1	hsa-miR-93-5p
			EGR1	hsa-miR-106a-5p
			MITF	hsa-miR-106a-5p
			MYC	hsa-miR-106a-5p
			SP1	hsa-miR-106a-5p
			RELA	hsa-miR-199b-5p
			EGR1	hsa-miR-151a-3p
			RELA	hsa-miR-151a-3p
			MYC	hsa-miR-151a-3p
			EGR1	hsa-miR-20b-5p
			MITF	hsa-miR-20b-5p
			MYC	hsa-miR-20b-5p
			NFKB1	hsa-miR-155-5p
			HIF1A	hsa-miR-155-5p
			RELA	hsa-miR-155-5p
			STAT3	hsa-miR-155-5p
			BRCA1	hsa-miR-155-5p
			YY1	hsa-miR-155-5p
			MYC	hsa-miR-155-5p
			JUN	hsa-miR-155-5p
			YY1	hsa-miR-330-3p
			MITF	hsa-miR-18b-5p
			MYC	hsa-miR-18b-5p
			JUN	hsa-miR-18b-5p
			EGR1	hsa-miR-18a-5p
			YY1	hsa-miR-18a-5p
			MYC	hsa-miR-18a-5p
			SP1	hsa-miR-18a-5p
			MYC	hsa-miR-199b-5p
			HIF1A	hsa-miR-4676-3p
			RELA	hsa-miR-4676-3p
			YY1	hsa-miR-4676-3p
			MYC	hsa-miR-4676-3p
			HSF1	hsa-miR-4676-3p
			SP1	hsa-miR-4676-3p
