# Supplementary material for: Identification of functional TF-miRNA-hub gene regulatory network associated with ovarian endometriosis
Source: Front Genet. 2022 Sep 20;13:998417. doi: 10.3389/fgene.2022.998417 (PMC9540245; doi:10.3389/fgene.2022.998417)
Supplement: Supplementary file 2 [file Table3.XLSX]

## Sheet: Sheet1
TF	gene	TF	miRNA
HIF1A	PGK1	HIF1A	hsa-miR-34a-5p
MYC	PGK1	SIRT1	hsa-miR-34a-5p
ATF1	LDHA	EGR1	hsa-miR-34a-5p
HIF1A	LDHA	RELA	hsa-miR-34a-5p
HSF1	LDHA	STAT3	hsa-miR-34a-5p
JUN	LDHA	USF2	hsa-miR-34a-5p
MYC	LDHA	MYC	hsa-miR-34a-5p
SP1	LDHA	SP1	hsa-miR-34c-5p
ARNT	HIF1A	HIF1A	hsa-miR-449a
BRCA1	HIF1A	RELA	hsa-miR-449a
EGR1	HIF1A	MYC	hsa-miR-449a
FOXO4	HIF1A	SP1	hsa-miR-449a
HDAC7	HIF1A	RELA	hsa-miR-501-3p
HIF1A	HIF1A	MITF	hsa-miR-501-3p
HIF3A	HIF1A	YY1	hsa-miR-501-3p
HIPK2	HIF1A	MYC	hsa-miR-501-3p
HSF2	HIF1A	NFKB1	hsa-miR-502-3p
HSF4	HIF1A	RELA	hsa-miR-502-3p
KLF5	HIF1A	MITF	hsa-miR-502-3p
LIMD1	HIF1A	YY1	hsa-miR-502-3p
MITF	HIF1A	MYC	hsa-miR-502-3p
NFKB1	HIF1A	EGR1	hsa-miR-17-5p
NFKB2	HIF1A	NFKB1	hsa-miR-17-5p
RELA	HIF1A	RELA	hsa-miR-17-5p
SIRT1	HIF1A	STAT3	hsa-miR-17-5p
STAT3	HIF1A	YY1	hsa-miR-17-5p
USF2	HIF1A	MYC	hsa-miR-17-5p
VHL	HIF1A	SP1	hsa-miR-17-5p
YY1	HIF1A	EGR1	hsa-miR-20a-5p
ZFP36	HIF1A	HIF1A	hsa-miR-20a-5p
HIF1A	TFRC	RELA	hsa-miR-20a-5p
MYC	TFRC	STAT3	hsa-miR-20a-5p
VHL	TFRC	YY1	hsa-miR-20a-5p
YY1	TFRC	MYC	hsa-miR-20a-5p
		SP1	hsa-miR-20a-5p
		HIF1A	hsa-miR-93-5p
		NFKB1	hsa-miR-93-5p
		RELA	hsa-miR-93-5p
		USF2	hsa-miR-93-5p
		MYC	hsa-miR-93-5p
		JUN	hsa-miR-93-5p
		SP1	hsa-miR-93-5p
		EGR1	hsa-miR-106a-5p
		MITF	hsa-miR-106a-5p
		MYC	hsa-miR-106a-5p
		SP1	hsa-miR-106a-5p
		RELA	hsa-miR-199b-5p
		EGR1	hsa-miR-151a-3p
		RELA	hsa-miR-151a-3p
		MYC	hsa-miR-151a-3p
		EGR1	hsa-miR-20b-5p
		MITF	hsa-miR-20b-5p
		MYC	hsa-miR-20b-5p
		NFKB1	hsa-miR-155-5p
		HIF1A	hsa-miR-155-5p
		RELA	hsa-miR-155-5p
		STAT3	hsa-miR-155-5p
		BRCA1	hsa-miR-155-5p
		YY1	hsa-miR-155-5p
		MYC	hsa-miR-155-5p
		JUN	hsa-miR-155-5p
		YY1	hsa-miR-330-3p
		MITF	hsa-miR-18b-5p
		MYC	hsa-miR-18b-5p
		JUN	hsa-miR-18b-5p
		EGR1	hsa-miR-18a-5p
		YY1	hsa-miR-18a-5p
		MYC	hsa-miR-18a-5p
		SP1	hsa-miR-18a-5p
		MYC	hsa-miR-199b-5p
		HIF1A	hsa-miR-4676-3p
		RELA	hsa-miR-4676-3p
		YY1	hsa-miR-4676-3p
		MYC	hsa-miR-4676-3p
		HSF1	hsa-miR-4676-3p
		SP1	hsa-miR-4676-3p

## Sheet: Sheet2
symbol	logFC	change
ALDH1A2	-2.61479	DOWN
CANX	1.25247	UP
ALKAL1	1.64085	UP
PDGFRL	-1.55188	DOWN
ADGRA2	-1.85207	DOWN
CCND2	2.33305	UP
LAMA1	1.36823	UP
RAB31	1.35525	UP
SINHCAF	1.21781	UP
CRABP2	-3.14902	DOWN
IQCG	2.2312	UP
TIPARP	1.33186	UP
COPZ2	-1.1189	DOWN
ZPLD1	2.29234	UP
LRATD2	1.57185	UP
ZNF467	-1.4785	DOWN
DAPK1	2.2409	UP
TAFA2	1.2662	UP
GALNT18	1.5138	UP
OLFML3	-2.43225	DOWN
MEIS1	-1.33646	DOWN
CALB2	4.29193	UP
DIXDC1	1.30272	UP
ALDH1A1	-4.36863	DOWN
CD59	1.13026	UP
FCMR	1.26231	UP
POPDC2	1.21567	UP
TFPI2	-2.33711	DOWN
RAB11FIP1	1.96846	UP
TMEM119	-3.36893	DOWN
DSG2	1.1387	UP
LARGE1	-1.28957	DOWN
HTRA1	1.49443	UP
PGAM1	1.40775	UP
C12orf57	-1.08707	DOWN
F3	1.72587	UP
MOXD1	-1.90588	DOWN
STC2	2.19423	UP
IGFBP6	-1.38687	DOWN
PTK7	-1.10382	DOWN
OAF	-1.58987	DOWN
P3H2	1.63938	UP
MEDAG	2.65836	UP
ABCC3	1.426	UP
HK2	1.45628	UP
B3GNT2	1.05616	UP
MME	-2.03068	DOWN
PON2	1.01361	UP
SAT1	1.71181	UP
CD9	1.11744	UP
SYBU	1.11699	UP
MGARP	1.8214	UP
PLOD2	1.8704	UP
SVEP1	-1.3326	DOWN
DRAM1	-1.07892	DOWN
KIAA0895	1.01486	UP
EZR	1.7824	UP
STRA6	-1.41718	DOWN
BNIP3L	1.46169	UP
COL8A1	2.2277	UP
DCP2	1.22917	UP
CKAP5	1.23454	UP
DPYSL3	1.18275	UP
IFITM1	-1.70297	DOWN
ENPP4	1.01181	UP
DAAM1	1.14197	UP
RGS5	2.59528	UP
GNPTAB	1.02617	UP
FBLN1	-3.10265	DOWN
ENAH	1.45803	UP
SYNC	1.62277	UP
FNDC4	1.346	UP
PNCK	2.5519	UP
KLHL4	1.44604	UP
PCOLCE	-2.88096	DOWN
USP13	1.04045	UP
WIPF3	2.06646	UP
RPL36	-1.16165	DOWN
SERPINF1	-1.51885	DOWN
VASH2	1.17095	UP
CFD	-1.63084	DOWN
PTPN1	1.12404	UP
ADGRL2	1.31946	UP
AEBP1	-2.21584	DOWN
AMHR2	2.52313	UP
HSPB6	-1.71202	DOWN
C1orf54	-1.60631	DOWN
C10orf67	1.04096	UP
CPA4	2.69573	UP
ACSL4	1.46554	UP
ALKAL2	2.85764	UP
EEF1A2	3.24153	UP
BNIP3	1.57283	UP
F11R	1.51892	UP
GATA4	1.30729	UP
TXNRD1	1.07055	UP
CDC42EP5	-1.92973	DOWN
GPT2	1.20785	UP
LAYN	-1.36825	DOWN
ARHGEF17	-1.02131	DOWN
SPRR2F	3.41359	UP
NSG1	3.35383	UP
KRT18	2.00646	UP
RAMP1	-2.44545	DOWN
BDKRB2	-1.22057	DOWN
ANPEP	-1.35437	DOWN
DEPTOR	2.01467	UP
LEPROTL1	1.17788	UP
GABRA5	1.1391	UP
NR2F1	-1.3246	DOWN
MYRF	1.47303	UP
MMP11	-2.42109	DOWN
HOXB2	-1.18768	DOWN
DAW1	1.22606	UP
IRF8	2.60305	UP
GNG11	-1.62237	DOWN
SH3GL3	2.47922	UP
DAGLB	1.07351	UP
EFS	-1.04799	DOWN
HIF1A	2.04337	UP
PGAM4	1.32824	UP
RAB3IL1	-1.09273	DOWN
ANXA2R	-1.25514	DOWN
RERG	1.00879	UP
NPPB	3.7223	UP
LARP6	-1.25047	DOWN
RASL11B	-1.95046	DOWN
HEG1	2.0823	UP
PGK1	1.59056	UP
ITLN1	1.66871	UP
NR5A1	1.67211	UP
POSTN	-2.61691	DOWN
WWC1	2.0106	UP
ENC1	2.22664	UP
LDHA	1.25786	UP
FAM162B	-1.70029	DOWN
CTNNAL1	1.53675	UP
PKP2	2.13518	UP
NEFH	1.83569	UP
PIEZO2	1.27113	UP
SLC7A3	-1.32085	DOWN
PWWP3B	1.73526	UP
UBXN8	1.09854	UP
CTSV	1.90566	UP
ADORA2B	2.34693	UP
TGFB3	-1.08821	DOWN
VSIR	-1.03082	DOWN
SLC1A5	-1.23871	DOWN
GBP4	-1.11631	DOWN
CD14	1.25185	UP
MFAP4	-1.8034	DOWN
CLDN1	2.79516	UP
CAVIN2	1.99302	UP
PROS1	1.25405	UP
SBSPON	3.92671	UP
TNFAIP1	1.03302	UP
ALDH1B1	1.49333	UP
VAT1L	-1.79939	DOWN
B4GALT5	1.55726	UP
OLFML2A	-2.33447	DOWN
EVA1B	-1.62887	DOWN
SERPINA5	1.42362	UP
CHCHD10	-1.189	DOWN
EML4	1.21663	UP
AQP11	2.54461	UP
SLC25A4	1.14518	UP
SLC12A8	2.13142	UP
WDR86	-1.18636	DOWN
STAR	2.82374	UP
SH3RF2	1.5534	UP
SMPDL3A	-1.81577	DOWN
IRF1	-1.1446	DOWN
TNFRSF14	-1.12452	DOWN
TBL1X	-1.35617	DOWN
TSPAN7	1.83445	UP
TFRC	1.52229	UP
IQCA1	1.49175	UP
DNAH2	1.62127	UP
ENPP5	1.06608	UP
RGS2	-1.93775	DOWN
CERS6	1.13336	UP
IGFBP2	3.03646	UP
DUSP1	1.5272	UP
STARD10	-1.02156	DOWN
CTSK	-1.79754	DOWN
FXYD5	-1.01557	DOWN
STOX2	1.40043	UP
SERTAD2	1.05787	UP
CDK5RAP2	1.89475	UP
CEMIP	1.6012	UP
