# Supplementary material for: Identification of functional TF-miRNA-hub gene regulatory network associated with ovarian endometriosis
Source: Front Genet. 2022 Sep 20;13:998417. doi: 10.3389/fgene.2022.998417 (PMC9540245; doi:10.3389/fgene.2022.998417)
Supplement: Supplementary file 3 [file Table1.XLSX]

## Sheet: DEG
logFC	AveExpr	t	P.Value	adj.P.Val	B	probe_id	symbol	change	ENTREZID
-2.61479	8.84753	-11.2235	5.19462e-08	0.00200635	8.22093	ILMN_1748538	ALDH1A2	down	8854
1.25247	9.46454	10.7915	8.22241e-08	0.00200635	7.86005	ILMN_1762825	CANX	up	821
1.64085	7.85517	9.72293	2.73974e-07	0.00352268	6.88417	ILMN_1753933	ALKAL1	up	389658
-1.55188	9.75144	-9.64698	2.99612e-07	0.00352268	6.80999	ILMN_1680339	PDGFRL	down	5157
-1.85207	9.03786	-9.48788	3.62006e-07	0.00352268	6.65241	ILMN_1773059	ADGRA2	down	25960
2.33305	9.65452	9.06032	6.09319e-07	0.00352268	6.21382	ILMN_1667081	CCND2	up	894
0.498071	8.32083	8.9031	7.41337e-07	0.00352268	6.04684	ILMN_2136177	CNOT6	stable	57472
0.847904	8.96074	8.80627	8.37591e-07	0.00352268	5.94242	ILMN_1679731	SLC15A4	stable	121260
1.36823	9.29962	8.80068	8.43546e-07	0.00352268	5.93635	ILMN_1696434	LAMA1	up	284217
1.35525	12.1317	8.68107	9.82244e-07	0.00352268	5.8056	ILMN_1660691	RAB31	up	11031
0.53584	7.34	8.64436	1.02955e-06	0.00352268	5.76509	ILMN_1690397	DYNC1I1	stable	1780
0.80531	9.48654	8.57555	1.12487e-06	0.00352268	5.68869	ILMN_1673518	BRWD1	stable	54014
0.774143	8.65024	8.34079	1.52758e-06	0.00352268	5.42324	ILMN_1681777	SHROOM2	stable	357
1.21781	11.0889	8.31649	1.57729e-06	0.00352268	5.39534	ILMN_1683664	SINHCAF	up	58516
-3.14902	9.67063	-8.28075	1.65357e-06	0.00352268	5.35415	ILMN_1690170	CRABP2	down	1382
2.2312	8.84198	8.24016	1.74499e-06	0.00352268	5.30715	ILMN_1802377	IQCG	up	84223
-0.650922	7.42846	-8.20876	1.81938e-06	0.00352268	5.27065	ILMN_1684755	KAZALD1	stable	81621
1.33186	10.7216	8.19839	1.84469e-06	0.00352268	5.25856	ILMN_1765578	TIPARP	up	25976
-1.1189	9.79303	-8.18236	1.88456e-06	0.00352268	5.23985	ILMN_1667361	COPZ2	down	51226
2.29234	8.15607	8.15314	1.95958e-06	0.00352268	5.20565	ILMN_1779031	ZPLD1	up	131368
1.57185	8.28527	8.08648	2.14292e-06	0.00360591	5.12718	ILMN_1670807	LRATD2	up	157638
-0.485837	7.56715	-8.06137	2.21666e-06	0.00360591	5.09745	ILMN_1789058	RNF207	stable	388591
-1.4785	8.25872	-7.93559	2.62885e-06	0.00413849	4.94721	ILMN_1779015	ZNF467	down	168544
2.2409	8.75292	7.8635	2.90121e-06	0.00438811	4.86009	ILMN_1708340	DAPK1	up	1612
1.2662	7.90603	7.8471	2.96724e-06	0.00438811	4.84017	ILMN_1691876	TAFA2	up	338811
1.5138	8.44462	7.75053	3.3901e-06	0.00472696	4.72206	ILMN_1673773	GALNT18	up	374378
-2.43225	9.79437	-7.54402	4.52465e-06	0.0055203	4.4649	ILMN_1727532	OLFML3	down	56944
-1.33646	9.24615	-7.49889	4.82264e-06	0.00564802	4.40786	ILMN_1705685	MEIS1	down	4211
4.29193	10.6947	7.48985	4.88478e-06	0.00564802	4.39641	ILMN_1748840	CALB2	up	794
1.30272	9.19475	7.45238	5.15165e-06	0.00564802	4.34877	ILMN_1736704	DIXDC1	up	85458
-4.36863	10.9879	-7.44473	5.208e-06	0.00564802	4.33902	ILMN_1709348	ALDH1A1	down	216
1.13026	9.51099	7.41958	5.398e-06	0.0057268	4.30689	ILMN_1724789	CD59	up	966
0.41997	9.18628	7.26012	6.78704e-06	0.00618918	4.101	ILMN_1797903	ZNF544	stable	27300
0.392234	7.18795	7.16871	7.75027e-06	0.00647826	3.98124	ILMN_1697081	GAL3ST3	stable	89792
1.26231	8.22963	7.15076	7.95596e-06	0.00647826	3.95756	ILMN_1775542	FCMR	up	9214
0.736374	10.4092	7.14402	8.03462e-06	0.00647826	3.94866	ILMN_1658425	DAG1	stable	1605
1.21567	7.84688	7.13869	8.09749e-06	0.00647826	3.94162	ILMN_1660282	POPDC2	up	64091
-2.33711	8.73091	-7.06077	9.07786e-06	0.00695866	3.83814	ILMN_2068104	TFPI2	down	7980
0.988585	7.87111	7.05542	9.14958e-06	0.00695866	3.83101	ILMN_1795338	YPEL1	stable	29799
0.991823	7.7522	7.008	9.81276e-06	0.00695866	3.76754	ILMN_1705814	KRT80	stable	144501
1.96846	10.4084	6.99473	1.00073e-05	0.00695866	3.74971	ILMN_1692219	RAB11FIP1	up	80223
-3.36893	8.86776	-6.98691	1.01239e-05	0.00695866	3.7392	ILMN_1738116	TMEM119	down	338773
-0.853566	7.30502	-6.92563	1.10886e-05	0.00741298	3.65645	ILMN_1683798	HOXB-AS3	stable	404266
1.1387	7.65515	6.90708	1.13995e-05	0.00749253	3.6313	ILMN_1704196	DSG2	up	1829
-0.68445	8.56147	-6.90034	1.15147e-05	0.00749253	3.62214	ILMN_1716907	TMEM214	stable	54867
-1.28957	9.75006	-6.85467	1.23287e-05	0.00785324	3.55992	ILMN_1662038	LARGE1	down	9215
-0.597439	7.72834	-6.85132	1.23909e-05	0.00785324	3.55533	ILMN_1702911	PKIG	stable	11142
1.49443	13.4424	6.80732	1.32373e-05	0.00828215	3.49506	ILMN_1676563	HTRA1	up	5654
0.837832	8.61775	6.76515	1.41063e-05	0.00837084	3.43699	ILMN_1779353	PUS7	stable	54517
1.40775	10.0767	6.75283	1.43715e-05	0.00837084	3.41997	ILMN_1661366	PGAM1	up	5223
0.663597	8.03942	6.74923	1.445e-05	0.00837084	3.41499	ILMN_1651628	EXOC6	stable	54536
-0.895199	9.29474	-6.74332	1.45798e-05	0.00837084	3.40682	ILMN_1782057	ATP8B2	stable	57198
-1.08707	12.0186	-6.70586	1.54316e-05	0.00875692	3.35488	ILMN_1812191	C12orf57	down	113246
0.863095	8.50678	6.63103	1.72952e-05	0.00917033	3.25045	ILMN_1688639	FBXL2	stable	25827
1.72587	10.4515	6.62915	1.7345e-05	0.00917033	3.24781	ILMN_1797009	F3	up	2152
0.952697	7.5552	6.6222	1.75305e-05	0.00917033	3.23806	ILMN_1795300	ARHGEF37	stable	389337
0.966548	9.99663	6.61022	1.78548e-05	0.00917033	3.22124	ILMN_1802615	CDK6	stable	1021
-0.621756	7.44096	-6.60972	1.78684e-05	0.00917033	3.22055	ILMN_1674908	HOXB5	stable	3215
-1.90588	8.88009	-6.56925	1.9013e-05	0.00935451	3.16356	ILMN_1687501	MOXD1	down	26002
0.907031	7.39339	6.55751	1.93593e-05	0.00935451	3.14698	ILMN_1729180	GATM	stable	2628
2.19423	11.5773	6.55749	1.936e-05	0.00935451	3.14695	ILMN_1691884	STC2	up	8614
-1.38687	13.0532	-6.49158	2.14322e-05	0.0100286	3.05346	ILMN_1669362	IGFBP6	down	3489
-1.10382	9.61586	-6.48348	2.17027e-05	0.0100286	3.04192	ILMN_1662166	PTK7	down	5754
0.811811	7.79058	6.47864	2.18662e-05	0.0100286	3.03501	ILMN_1695226	DIAPH3	stable	81624
-1.58987	10.8805	-6.46335	2.23907e-05	0.0100286	3.01319	ILMN_1668345	OAF	down	220323
1.63938	10.4335	6.45796	2.25788e-05	0.0100286	3.00549	ILMN_1657373	P3H2	up	55214
2.65836	9.64586	6.45139	2.28099e-05	0.0100286	2.99611	ILMN_1696048	MEDAG	up	84935
1.426	10.4446	6.42841	2.36398e-05	0.0103006	2.96319	ILMN_1677814	ABCC3	up	8714
-0.587096	8.57391	-6.41476	2.41475e-05	0.0104287	2.9436	ILMN_2133638	CTDNEP1	stable	23399
0.358229	9.8324	6.40651	2.446e-05	0.0104541	2.93175	ILMN_1656134	CNOT7	stable	29883
-0.957588	7.50354	-6.39507	2.49004e-05	0.0104541	2.91529	ILMN_1702125	HOXB7	stable	3217
1.45628	8.67251	6.3865	2.52356e-05	0.0104541	2.90296	ILMN_1723486	HK2	up	3099
1.05616	7.83276	6.38544	2.52773e-05	0.0104541	2.90144	ILMN_1711102	B3GNT2	up	10678
-2.03068	8.241	-6.35707	2.64244e-05	0.0107464	2.86048	ILMN_1678170	MME	down	4311
1.01361	11.0409	6.34716	2.68374e-05	0.0108241	2.84616	ILMN_1714158	PON2	up	5445
1.71181	12.8775	6.32838	2.76397e-05	0.0109665	2.81896	ILMN_1753342	SAT1	up	6303
-0.490078	9.21798	-6.31891	2.80538e-05	0.010985	2.80522	ILMN_1694504	RNF220	stable	55182
1.11744	9.98846	6.31704	2.81368e-05	0.010985	2.80249	ILMN_1695423	CD9	up	928
-0.942173	8.44527	-6.30637	2.86126e-05	0.0110822	2.78699	ILMN_1719627	SLC27A3	stable	11000
1.11699	7.92283	6.29846	2.89708e-05	0.0111325	2.77549	ILMN_1738989	SYBU	up	55638
0.527255	8.13897	6.2882	2.94425e-05	0.0111638	2.76056	ILMN_1684663	ZDHHC13	stable	54503
1.8214	10.9681	6.28676	2.95095e-05	0.0111638	2.75846	ILMN_1793025	MGARP	up	84709
-0.602441	8.12006	-6.2528	3.11337e-05	0.0116876	2.7089	ILMN_1802627	PSMG3	stable	84262
1.8704	12.1366	6.23495	3.20252e-05	0.0119305	2.68277	ILMN_1771599	PLOD2	up	5352
-1.3326	9.81163	-6.21124	3.3251e-05	0.0120336	2.64799	ILMN_2112638	SVEP1	down	79987
-1.07892	10.9613	-6.21053	3.32883e-05	0.0120336	2.64695	ILMN_1669376	DRAM1	down	55332
0.7886	9.79943	6.18332	3.47581e-05	0.0124726	2.60691	ILMN_1791328	STK39	stable	27347
1.01486	7.68755	6.17763	3.50738e-05	0.012494	2.59853	ILMN_1690484	KIAA0895	up	23366
0.386771	7.56071	6.1695	3.55308e-05	0.0125321	2.58653	ILMN_1804945	ZNF667	stable	63934
1.7824	12.1165	6.16661	3.56945e-05	0.0125321	2.58227	ILMN_1795937	EZR	up	7430
-1.41718	7.70984	-6.15983	3.60818e-05	0.0125422	2.57226	ILMN_1807652	STRA6	down	64220
-0.476889	8.05733	-6.15713	3.62373e-05	0.0125422	2.56827	ILMN_1797566	SNAP47	stable	116841
1.46169	11.8133	6.11209	3.89389e-05	0.0130795	2.50156	ILMN_1718961	BNIP3L	up	665
-0.856246	8.97151	-6.10692	3.92628e-05	0.0130795	2.49387	ILMN_2182148	CNRIP1	stable	25927
-0.857572	9.99211	-6.10113	3.96283e-05	0.0130795	2.48526	ILMN_1767470	SCPEP1	stable	59342
2.2277	12.2921	6.10054	3.96656e-05	0.0130795	2.48439	ILMN_1685433	COL8A1	up	1295
0.446656	7.38999	6.08654	4.05654e-05	0.0131181	2.46356	ILMN_1712719	MAP7	stable	9053
0.868453	10.6263	6.08173	4.08793e-05	0.0131181	2.4564	ILMN_1783753	TXNDC12	stable	51060
-0.647308	10.7812	-6.0797	4.10129e-05	0.0131181	2.45337	ILMN_1911042	PIP4K2A	stable	5305
1.22917	9.2653	6.07797	4.11268e-05	0.0131181	2.45079	ILMN_1669905	DCP2	up	167227
1.23454	7.99393	6.07119	4.15766e-05	0.0131755	2.44068	ILMN_1716336	CKAP5	up	9793
0.77846	11.0537	6.06134	4.22396e-05	0.0132978	2.42598	ILMN_1655469	TSPAN3	stable	10099
1.18275	13.2701	6.04673	4.32437e-05	0.0134419	2.40414	ILMN_1679262	DPYSL3	up	1809
-1.70297	11.4752	-6.03508	4.4062e-05	0.0135991	2.38671	ILMN_1801246	IFITM1	down	8519
1.01181	7.77004	6.02948	4.44616e-05	0.0135991	2.37832	ILMN_1781761	ENPP4	up	22875
-0.531531	7.85216	-6.02775	4.45854e-05	0.0135991	2.37573	ILMN_1730620	ARRB1	stable	408
1.14197	9.2012	6.0186	4.52479e-05	0.0137155	2.36201	ILMN_1787251	DAAM1	up	23002
-0.55154	13.0751	-6.005	4.62514e-05	0.0138846	2.34161	ILMN_2206716	JTB	stable	10899
2.59528	8.41818	5.98918	4.74491e-05	0.0140506	2.31781	ILMN_1651554	RGS5	up	8490
1.02617	9.26832	5.97945	4.82013e-05	0.0141165	2.30317	ILMN_1736757	GNPTAB	up	79158
0.912435	8.11735	5.97502	4.85487e-05	0.0141165	2.29648	ILMN_1660544	ARRDC4	stable	91947
-3.10265	12.0592	-5.97442	4.85959e-05	0.0141165	2.29558	ILMN_1672536	FBLN1	down	2192
1.45803	8.30647	5.97024	4.89256e-05	0.0141282	2.28928	ILMN_1716552	ENAH	up	55740
1.62277	10.2637	5.96505	4.93388e-05	0.0141637	2.28145	ILMN_1771261	SYNC	up	81493
-0.560429	7.59963	-5.94195	5.12219e-05	0.0144691	2.24656	ILMN_1787526	C2orf88	stable	84281
1.346	8.87438	5.93836	5.15211e-05	0.0144691	2.24113	ILMN_1663032	FNDC4	up	64838
-0.680799	9.14521	-5.93522	5.17847e-05	0.0144691	2.23638	ILMN_1794612	UBA7	stable	7318
2.5519	8.70431	5.93403	5.18849e-05	0.0144691	2.23458	ILMN_1697189	PNCK	up	139728
0.587029	9.45041	5.93034	5.21966e-05	0.0144733	2.22899	ILMN_1696311	BPNT2	stable	54928
1.44604	7.69583	5.90221	5.46408e-05	0.0149808	2.18633	ILMN_1701700	KLHL4	up	56062
-2.88096	11.0666	-5.86945	5.76406e-05	0.0156277	2.13648	ILMN_1707070	PCOLCE	down	5118
0.921577	11.5294	5.86216	5.8331e-05	0.0157275	2.12536	ILMN_1651832	EHD1	stable	10938
-0.755093	9.15235	-5.82403	6.20879e-05	0.0164598	2.06709	ILMN_1652237	CBR3	stable	874
-0.818101	9.21861	-5.82194	6.23019e-05	0.0164598	2.06388	ILMN_1653367	TAF12	stable	6883
1.04045	8.81094	5.81313	6.32085e-05	0.0165206	2.05038	ILMN_1708059	USP13	up	8975
0.688322	11.4265	5.80943	6.35931e-05	0.0165206	2.04471	ILMN_1797522	DUSP3	stable	1845
-0.890439	8.2402	-5.80896	6.36422e-05	0.0165206	2.04399	ILMN_1774733	SOCS1	stable	8651
2.06646	8.51608	5.80039	6.45443e-05	0.0166661	2.03084	ILMN_1651253	WIPF3	up	644150
-1.16165	10.0213	-5.78321	6.63939e-05	0.0168758	2.00444	ILMN_1654445	RPL36	down	25873
0.84724	12.0824	5.76712	6.8177e-05	0.0170458	1.97966	ILMN_1802557	HEBP1	stable	50865
-1.51885	8.60255	-5.75604	6.94334e-05	0.017151	1.96258	ILMN_2141482	SERPINF1	down	5176
-0.676829	7.85795	-5.75135	6.99726e-05	0.017151	1.95535	ILMN_1793267	ETHE1	stable	23474
-0.764708	8.26795	-5.74862	7.02882e-05	0.017151	1.95114	ILMN_1674050	COL8A2	stable	1296
0.816843	8.05472	5.73767	7.1571e-05	0.01733	1.93422	ILMN_1776519	RAP1GAP	stable	5909
-0.562403	7.21983	-5.73631	7.17318e-05	0.01733	1.93212	ILMN_2148944	ADCY4	stable	196883
-0.437062	8.05876	-5.72358	7.32569e-05	0.0175249	1.91243	ILMN_1706935	CCDC136	stable	64753
1.17095	7.84811	5.70535	7.55015e-05	0.0178865	1.88419	ILMN_1692698	VASH2	up	79805
-0.50162	7.55619	-5.69811	7.64124e-05	0.0180149	1.87296	ILMN_1676296	PLPP1	stable	8611
-1.63084	8.62568	-5.69303	7.70579e-05	0.0180797	1.86508	ILMN_1777190	CFD	down	1675
0.52264	9.19715	5.68102	7.86086e-05	0.0182679	1.84642	ILMN_1702279	KIF3B	stable	9371
-0.815715	8.99845	-5.67445	7.94712e-05	0.0182865	1.8362	ILMN_1670134	FADS1	stable	3992
0.880177	9.29811	5.66635	8.05481e-05	0.0182865	1.82359	ILMN_1658830	WBP1L	stable	54838
0.661978	11.9148	5.66589	8.06091e-05	0.0182865	1.82288	ILMN_1690844	DNAJB6	stable	10049
1.12404	10.4304	5.66071	8.13067e-05	0.0182865	1.81481	ILMN_1681591	PTPN1	up	5770
1.31946	8.48648	5.65451	8.2149e-05	0.0183061	1.80515	ILMN_1697548	ADGRL2	up	23266
-2.21584	9.87697	-5.64537	8.34084e-05	0.0185023	1.79089	ILMN_1736178	AEBP1	down	165
0.680099	7.41306	5.6217	8.67645e-05	0.0189624	1.75391	ILMN_1700771	PRUNE2	stable	158471
2.52313	8.18335	5.62013	8.69912e-05	0.0189624	1.75147	ILMN_1736412	AMHR2	up	269
0.531502	7.80661	5.61515	8.77172e-05	0.0190257	1.74367	ILMN_1739032	TMEM70	stable	54968
-1.71202	10.966	-5.60474	8.9255e-05	0.0192735	1.72737	ILMN_1721283	HSPB6	down	126393
-1.60631	9.41191	-5.59684	9.04407e-05	0.0194436	1.715	ILMN_1702231	C1orf54	down	79630
1.04096	7.67905	5.58559	9.21591e-05	0.0197261	1.69734	ILMN_1719577	C10orf67	up	256815
2.69573	11.0124	5.57722	9.34591e-05	0.0199096	1.68419	ILMN_1784294	CPA4	up	51200
1.46554	11.0383	5.57022	9.45618e-05	0.0199775	1.67319	ILMN_1683598	ACSL4	up	2182
2.85764	8.47712	5.54031	9.94261e-05	0.0202978	1.6261	ILMN_2089752	ALKAL2	up	285016
3.24153	10.0222	5.53802	9.98092e-05	0.0202978	1.62249	ILMN_2108735	EEF1A2	up	1917
-0.854796	11.7663	-5.53694	9.99898e-05	0.0202978	1.62079	ILMN_1800634	NME4	stable	4833
0.970604	9.56166	5.53237	0.000100761	0.0202978	1.61358	ILMN_1718046	ARNT2	stable	9915
0.789224	8.33721	5.53055	0.000101069	0.0202978	1.61071	ILMN_1658639	SLC46A3	stable	283537
1.57283	11.9771	5.52579	0.000101882	0.0203773	1.60318	ILMN_1724658	BNIP3	up	664
-0.946985	10.7477	-5.50535	0.000105448	0.0207712	1.57087	ILMN_1708728	H2AJ	stable	55766
-0.513393	10.5546	-5.50194	0.000106055	0.0207714	1.56547	ILMN_1657632	TMEM35B	stable	100506144
0.854916	9.64214	5.49412	0.000107462	0.0208939	1.55309	ILMN_1791280	HSPB8	stable	26353
1.51892	7.81081	5.48657	0.000108838	0.0210774	1.54113	ILMN_2342033	F11R	up	50848
1.30729	7.50476	5.47379	0.000111212	0.0213676	1.52085	ILMN_1749866	GATA4	up	2626
1.07055	12.3923	5.46548	0.000112784	0.0215069	1.50765	ILMN_1717056	TXNRD1	up	7296
-0.581298	8.49245	-5.45495	0.000114809	0.0216352	1.49092	ILMN_1803686	ADA	stable	100
0.580007	10.1374	5.44871	0.000116029	0.0217786	1.48098	ILMN_1786328	DCAF12	stable	25853
-1.92973	10.0139	-5.44425	0.000116906	0.0218593	1.47389	ILMN_1774982	CDC42EP5	down	148170
0.909689	13.4038	5.43066	0.00011963	0.0218602	1.45223	ILMN_1741003	ANXA5	stable	308
-0.912794	10.1291	-5.42478	0.000120827	0.0218602	1.44286	ILMN_1707695	IFIT1	stable	3434
-0.657613	9.35784	-5.42361	0.000121067	0.0218602	1.44099	ILMN_1736847	MED8	stable	112950
0.811572	10.8121	5.42082	0.000121641	0.0218602	1.43654	ILMN_1735499	DCBLD2	stable	131566
1.20785	9.38353	5.41987	0.000121839	0.0218602	1.43501	ILMN_1684158	GPT2	up	84706
-1.36825	9.32473	-5.405	0.000124952	0.0221742	1.41127	ILMN_1716397	LAYN	down	143903
0.597479	7.38153	5.38981	0.000128218	0.0224276	1.38698	ILMN_1809947	SMIM43	stable	132332
-0.534887	8.41074	-5.3817	0.00013	0.0226581	1.37399	ILMN_1693039	ZFPL1	stable	7542
0.85267	8.06215	5.35377	0.000136334	0.0233128	1.32919	ILMN_1737416	PGBD3	stable	267004
0.728538	8.50044	5.35129	0.000136913	0.0233128	1.32519	ILMN_1681675	SCAF8	stable	22828
-1.02131	8.77057	-5.34858	0.000137546	0.0233128	1.32085	ILMN_1754562	ARHGEF17	down	9828
3.41359	8.74352	5.34329	0.000138793	0.0233303	1.31234	ILMN_1674367	SPRR2F	up	6705
3.35383	9.20792	5.33811	0.000140027	0.0233303	1.304	ILMN_1772627	NSG1	up	27065
2.00646	13.8415	5.33792	0.000140072	0.0233303	1.3037	ILMN_1694778	KRT18	up	3875
0.599775	9.13728	5.32794	0.00014248	0.0234232	1.28765	ILMN_2400292	MAPK9	stable	5601
-2.44545	9.50973	-5.32766	0.000142549	0.0234232	1.28718	ILMN_1764754	RAMP1	down	10267
-0.662606	9.76438	-5.3135	0.000146043	0.0236359	1.26437	ILMN_1791388	ZNF787	stable	126208
0.839199	7.99229	5.31124	0.000146609	0.0236359	1.26072	ILMN_1802053	ZNF91	stable	7644
-1.22057	7.94795	-5.30945	0.000147057	0.0236359	1.25784	ILMN_1684086	BDKRB2	down	624
-0.746413	8.62817	-5.30875	0.000147234	0.0236359	1.25671	ILMN_2212714	TMEM39B	stable	55116
-1.35437	8.41964	-5.2927	0.000151338	0.024136	1.23079	ILMN_1763837	ANPEP	down	290
0.447323	7.3563	5.28589	0.000153116	0.0242609	1.21978	ILMN_1780898	PRKCH	stable	5583
2.01467	10.4676	5.28082	0.000154453	0.0243802	1.21158	ILMN_1756685	DEPTOR	up	64798
0.536198	9.85174	5.27925	0.000154868	0.0243802	1.20905	ILMN_1741440	SLC35A1	stable	10559
0.927622	9.12479	5.27545	0.000155881	0.0244607	1.2029	ILMN_1725510	DHCR24	stable	1718
-0.773011	13.0037	-5.2658	0.000158484	0.0245494	1.18728	ILMN_1680403	SSR4	stable	6748
1.17788	10.4994	5.26488	0.000158735	0.0245494	1.18579	ILMN_1752591	LEPROTL1	up	23484
0.594547	8.53167	5.26406	0.000158961	0.0245494	1.18444	ILMN_1785406	NAP1L3	stable	4675
0.619109	11.6479	5.25434	0.000161637	0.024884	1.1687	ILMN_1689908	ANKRD13A	stable	88455
0.668621	7.26939	5.25245	0.000162165	0.0248866	1.16562	ILMN_1676383	ENPP6	stable	133121
0.325201	7.15313	5.24043	0.000165552	0.0252478	1.14611	ILMN_1789696	GPR21	stable	2844
1.1391	8.16266	5.23424	0.000167324	0.0253595	1.13607	ILMN_1707571	GABRA5	up	2558
-1.3246	9.28876	-5.21338	0.00017345	0.025886	1.10213	ILMN_1786197	NR2F1	down	7025
0.642483	8.82313	5.20805	0.00017505	0.0259405	1.09346	ILMN_1699676	SPTSSA	stable	171546
-0.376992	7.61876	-5.20742	0.000175241	0.0259405	1.09243	ILMN_1740572	TCN2	stable	6948
-0.416464	7.82061	-5.20511	0.000175942	0.0259405	1.08866	ILMN_1675982	GGA3	stable	23163
0.480777	7.39321	5.20268	0.000176681	0.0259711	1.08471	ILMN_1768483	KCNK3	stable	3777
1.47303	8.19971	5.18755	0.000181359	0.026222	1.06003	ILMN_1811437	MYRF	up	745
-2.42109	9.67455	-5.18655	0.000181672	0.026222	1.0584	ILMN_1655915	MMP11	down	4320
0.584607	9.60674	5.17598	0.000185022	0.0265572	1.04115	ILMN_1722066	ARMC1	stable	55156
0.566782	7.87223	5.17292	0.000186004	0.0266199	1.03615	ILMN_1790577	SLC35F2	stable	54733
-0.748516	8.67533	-5.16647	0.000188094	0.026808	1.02559	ILMN_1666967	MPC1	stable	51660
-0.645563	9.33149	-5.16379	0.000188967	0.026808	1.02122	ILMN_1797793	BLVRB	stable	645
0.794754	8.15957	5.15467	0.000191975	0.0270969	1.0063	ILMN_1741869	WDR47	stable	22911
-1.18768	7.91351	-5.15314	0.000192486	0.0270969	1.00379	ILMN_1810274	HOXB2	down	3212
0.483191	7.17754	5.15093	0.000193224	0.0270969	1.00017	ILMN_1676384	PCSK6	stable	5046
1.22606	7.55785	5.14331	0.000195794	0.0273004	0.987688	ILMN_1775042	DAW1	up	164781
2.60305	8.77421	5.13488	0.00019868	0.0275454	0.97386	ILMN_1666594	IRF8	up	3394
0.543203	7.29815	5.13197	0.000199687	0.0276065	0.969084	ILMN_1710408	LGR4	stable	55366
-1.62237	11.9807	-5.119	0.000204235	0.0279225	0.947798	ILMN_1782419	GNG11	down	2791
2.47922	8.30392	5.11892	0.000204261	0.0279225	0.947677	ILMN_1760990	SH3GL3	up	6457
0.437986	8.89189	5.11498	0.000205666	0.0280361	0.941195	ILMN_1810785	RNF11	stable	26994
-0.296636	8.19144	-5.11264	0.000206503	0.0280718	0.937357	ILMN_1744034	GPR27	stable	2850
0.544535	7.62053	5.10939	0.000207675	0.0281526	0.932008	ILMN_1711988	KCNK12	stable	56660
0.466659	7.80114	5.10549	0.000209087	0.0282656	0.9256	ILMN_1686985	MTM1	stable	4534
1.07351	9.79385	5.10009	0.000211061	0.0284536	0.916715	ILMN_1658885	DAGLB	up	221955
-1.04799	7.97473	-5.0895	0.000214988	0.0289032	0.899286	ILMN_1702105	EFS	down	10278
-0.926854	9.21456	-5.08141	0.00021804	0.028994	0.885955	ILMN_1729161	NOTCH1	stable	4851
2.04337	9.47025	5.07678	0.000219808	0.029112	0.878319	ILMN_1681283	HIF1A	up	3091
1.32824	10.5074	5.07456	0.000220658	0.029112	0.874665	ILMN_1682953	PGAM4	up	441531
-1.09273	9.70895	-5.07441	0.000220717	0.029112	0.874414	ILMN_1741632	RAB3IL1	down	5866
0.645236	9.71841	5.06713	0.000223536	0.0293947	0.86241	ILMN_1664577	DLD	stable	1738
0.741089	11.3705	5.06146	0.000225759	0.0295376	0.853048	ILMN_1676448	WDFY1	stable	57590
-0.665923	7.37044	-5.05939	0.000226577	0.0295652	0.849629	ILMN_1795582	CHRD	stable	8646
-0.921253	7.76095	-5.04521	0.00023226	0.030226	0.826193	ILMN_1654966	SCARA3	stable	51435
-0.462969	7.68996	-5.04206	0.000233541	0.0302471	0.820986	ILMN_1651800	GSTM4	stable	2948
0.868821	9.16421	5.04176	0.000233662	0.0302471	0.820498	ILMN_1709750	SUSD1	stable	64420
0.619092	8.34049	5.03042	0.000238342	0.0306094	0.801732	ILMN_1729167	EFL1	stable	79631
0.392395	12.0461	5.02482	0.000240691	0.0306689	0.792451	ILMN_1733931	PDCD6	stable	10016
0.668817	13.42	5.02184	0.000241948	0.0307489	0.787518	ILMN_1684391	PLOD1	stable	5351
-1.25514	7.99825	-5.01858	0.000243334	0.0307819	0.782113	ILMN_2098616	ANXA2R	down	389289
0.600284	13.8221	5.01826	0.00024347	0.0307819	0.781584	ILMN_1668411	FHL2	stable	2274
0.753377	8.55767	5.01239	0.000245984	0.0309394	0.771862	ILMN_1692077	MXRA7	stable	439921
1.00879	7.5297	5.00927	0.000247334	0.0309522	0.766682	ILMN_1746359	RERG	up	85004
-0.517933	9.57298	-5.00922	0.000247354	0.0309522	0.766604	ILMN_1712487	EIF2D	stable	1939
0.723098	8.15481	5.00568	0.000248897	0.0309793	0.760717	ILMN_1673370	FBXL5	stable	26234
-0.479596	10.099	-5.00532	0.000249051	0.0309793	0.760132	ILMN_1658290	METTL22	stable	79091
3.7223	10.868	5.00435	0.000249475	0.0309793	0.758522	ILMN_1763382	NPPB	up	4879
-1.25047	11.2931	-4.99931	0.000251692	0.0311753	0.750145	ILMN_1663401	LARP6	down	55323
-1.95046	8.42405	-4.99172	0.000255066	0.0313256	0.73754	ILMN_2148469	RASL11B	down	65997
-0.500364	8.22359	-4.98795	0.000256757	0.0313256	0.731283	ILMN_1754235	SLC35C2	stable	51006
0.487536	7.71226	4.98039	0.000260188	0.031665	0.718714	ILMN_1808783	STRBP	stable	55342
2.0823	11.0394	4.9772	0.00026165	0.0317467	0.713407	ILMN_1666122	HEG1	up	57493
-0.559004	7.73383	-4.97061	0.000264699	0.0317467	0.702436	ILMN_1656248	CLMP	stable	79827
1.59056	11.6235	4.96989	0.000265031	0.0317467	0.701248	ILMN_1755749	PGK1	up	5230
0.376459	8.17945	4.96908	0.000265412	0.0317467	0.699887	ILMN_1797277	KIF3C	stable	3797
-0.726227	8.74652	-4.96757	0.000266115	0.0317529	0.697382	ILMN_1751431	PYM1	stable	84305
1.66871	7.81389	4.96307	0.000268231	0.0319273	0.689881	ILMN_2165993	ITLN1	up	55600
1.67211	7.78968	4.9534	0.000272829	0.032317	0.673782	ILMN_1815320	NR5A1	up	2516
0.604176	11.5309	4.94906	0.000274923	0.0324861	0.66654	ILMN_1797310	ATP6V1D	stable	51382
0.960682	7.63642	4.94645	0.000276191	0.0325572	0.662179	ILMN_1794829	MRAP2	stable	112609
0.715417	9.17154	4.93828	0.000280192	0.03287	0.648554	ILMN_1700967	MB21D2	stable	151963
-2.61691	9.59783	-4.93374	0.000282443	0.0329794	0.640974	ILMN_1790761	POSTN	down	10631
2.0106	7.99859	4.92793	0.000285351	0.0329794	0.631267	ILMN_1658619	WWC1	up	23286
-0.485158	7.2035	-4.92758	0.000285526	0.0329794	0.630686	ILMN_1815619	CDX1	stable	1044
0.500466	7.31833	4.92453	0.000287066	0.0329794	0.625589	ILMN_1676265	LEPR	stable	3953
0.374787	7.19418	4.92371	0.000287484	0.0329794	0.624212	ILMN_1732410	SLC16A9	stable	220963
-0.949619	8.44229	-4.92354	0.000287565	0.0329794	0.623942	ILMN_1659371	ADRA2A	stable	150
0.438216	7.23884	4.92259	0.000288052	0.0329794	0.622339	ILMN_1722537	KRT18P55	stable	284085
0.569482	7.58899	4.91839	0.000290193	0.0329794	0.615322	ILMN_1661888	MEF2A	stable	4205
2.22664	10.1971	4.91368	0.000292617	0.0330562	0.60744	ILMN_1779147	ENC1	up	8507
0.503849	7.36897	4.8974	0.000301152	0.0337858	0.58019	ILMN_1764266	CKMT2	stable	1160
0.717604	8.01751	4.89258	0.000303726	0.0339965	0.572123	ILMN_1717420	UBE2W	stable	55284
1.25786	13.1786	4.88515	0.000307744	0.0343066	0.559667	ILMN_1807106	LDHA	up	3939
-1.70029	8.4731	-4.88409	0.000308322	0.0343066	0.557887	ILMN_1751326	FAM162B	down	221303
-0.742647	11.8388	-4.88263	0.000309121	0.0343066	0.555434	ILMN_1657977	MSRB2	stable	22921
1.53675	10.2916	4.88228	0.000309309	0.0343066	0.554857	ILMN_1721901	CTNNAL1	up	8727
0.663504	10.4927	4.88034	0.000310371	0.0343402	0.551606	ILMN_1811373	FAM20B	stable	9917
0.937354	11.1001	4.8782	0.000311553	0.0343402	0.548005	ILMN_1664922	FLNB	stable	2317
2.13518	8.4082	4.87789	0.000311723	0.0343402	0.547488	ILMN_2386973	PKP2	up	5318
0.558822	10.6977	4.87509	0.000313269	0.0344159	0.542797	ILMN_2081087	HSPA12A	stable	259217
-0.423551	7.45849	-4.8741	0.000313821	0.0344159	0.541127	ILMN_2311052	COL13A1	stable	1305
1.83569	8.20975	4.87015	0.000316024	0.0345798	0.534495	ILMN_1705153	NEFH	up	4744
1.27113	7.9049	4.86676	0.000317926	0.0345966	0.528804	ILMN_1665686	PIEZO2	up	63895
-1.32085	7.85797	-4.86407	0.000319442	0.0345966	0.524294	ILMN_1660730	SLC7A3	down	84889
0.94809	9.89384	4.86295	0.00032008	0.0345966	0.522403	ILMN_1768050	SCOC	stable	60592
-0.52752	8.10885	-4.86233	0.000320431	0.0345966	0.521363	ILMN_1714438	MUTYH	stable	4595
0.756046	7.84067	4.85915	0.00032224	0.0347151	0.516026	ILMN_1655191	CASZ1	stable	54897
0.318783	7.1938	4.85002	0.000327497	0.0349345	0.50068	ILMN_1812100	MROH1	stable	727957
-0.867256	8.11164	-4.84732	0.000329074	0.0349345	0.496124	ILMN_1683755	SOX13	stable	9580
1.73526	8.49378	4.84579	0.000329963	0.0349345	0.493564	ILMN_2124241	PWWP3B	up	139221
-0.91944	9.79862	-4.84573	0.000330003	0.0349345	0.49345	ILMN_1735347	MCEE	stable	84693
0.477199	8.47261	4.83951	0.000333662	0.0352283	0.482992	ILMN_1757742	ZRANB1	stable	54764
0.774528	10.4097	4.83735	0.000334944	0.0352283	0.479354	ILMN_1702168	HSD17B12	stable	51144
0.478656	7.384	4.83464	0.00033656	0.0353221	0.474791	ILMN_1740505	SGMS1	stable	259230
1.09854	8.2283	4.83051	0.000339038	0.0355058	0.467832	ILMN_1731891	UBXN8	up	7993
-0.526626	7.67823	-4.82557	0.000342029	0.0357067	0.4595	ILMN_1736628	ORAI3	stable	93129
-0.549577	11.4881	-4.82459	0.000342619	0.0357067	0.457865	ILMN_1666399	RING1	stable	6015
-0.535902	7.6484	-4.82302	0.000343579	0.0357067	0.455212	ILMN_1688234	ASS1	stable	445
-0.702262	8.45976	-4.82163	0.000344429	0.0357067	0.452866	ILMN_1784678	PBX1	stable	5087
-0.360742	7.3264	-4.82112	0.000344741	0.0357067	0.452007	ILMN_1651657	ADAM33	stable	80332
0.46928	7.23207	4.81483	0.000348616	0.0357709	0.441403	ILMN_1811330	RETREG1	stable	54463
0.601837	7.89839	4.8143	0.000348946	0.0357709	0.440505	ILMN_2313782	ATG4A	stable	115201
0.544255	9.02265	4.81287	0.000349835	0.0357709	0.438093	ILMN_1803423	ARHGEF6	stable	9459
1.90566	8.34049	4.80862	0.000352488	0.0357709	0.430925	ILMN_1748352	CTSV	up	1515
2.34693	9.88662	4.80704	0.00035348	0.0357709	0.428257	ILMN_1703946	ADORA2B	up	136
-1.08821	8.39323	-4.80535	0.000354548	0.0357709	0.425395	ILMN_1687652	TGFB3	down	7043
-1.03082	8.9575	-4.80245	0.000356382	0.0357709	0.420501	ILMN_2205963	VSIR	down	64115
0.982473	7.50141	4.79964	0.000358168	0.0357709	0.415757	ILMN_1795183	RNASE1	stable	6035
-1.23871	10.3631	-4.79963	0.00035817	0.0357709	0.415751	ILMN_1707720	SLC1A5	down	6510
-1.11631	10.3087	-4.79923	0.000358427	0.0357709	0.415072	ILMN_1771385	GBP4	down	115361
1.25185	7.74632	4.79609	0.000360439	0.0358086	0.409761	ILMN_1740015	CD14	up	929
-1.8034	11.9967	-4.7952	0.000361007	0.0358086	0.408267	ILMN_1766914	MFAP4	down	4239
2.79516	8.9757	4.78822	0.000365524	0.0358979	0.396466	ILMN_1724686	CLDN1	up	9076
0.541096	10.4923	4.7882	0.000365535	0.0358979	0.396437	ILMN_1669633	ACP1	stable	52
-0.864558	9.94625	-4.788	0.000365668	0.0358979	0.396092	ILMN_1735432	ISCU	stable	23479
0.767204	11.392	4.787	0.00036632	0.0358979	0.394401	ILMN_1662129	RCN2	stable	5955
0.235548	7.02722	4.78386	0.000368375	0.0359255	0.389092	ILMN_1748751	C2CD4B	stable	388125
0.495736	7.8958	4.77839	0.000371983	0.0360905	0.379843	ILMN_2228044	TBC1D23	stable	55773
0.75833	12.4141	4.77677	0.000373058	0.0361126	0.377104	ILMN_1813836	DARS1	stable	1615
0.660587	10.6595	4.77582	0.000373691	0.0361126	0.375496	ILMN_1772731	HAGH	stable	3029
1.99302	9.3864	4.77221	0.000376108	0.0362744	0.369376	ILMN_1715991	CAVIN2	up	8436
-0.953111	8.76516	-4.76526	0.000380798	0.0363763	0.357615	ILMN_1707493	RCC1	stable	1104
0.343861	10.8082	4.76408	0.000381602	0.0363763	0.355614	ILMN_1776173	PSMD7	stable	5713
0.487435	7.16747	4.76221	0.000382875	0.0363763	0.352451	ILMN_1785900	CXADR	stable	1525
1.25405	10.4992	4.76199	0.000383027	0.0363763	0.352075	ILMN_1671928	PROS1	up	5627
3.92671	9.33066	4.76188	0.0003831	0.0363763	0.351895	ILMN_1808245	SBSPON	up	157869
-0.597153	10.36	-4.76184	0.000383128	0.0363763	0.351824	ILMN_1708204	COPG1	stable	22820
1.03302	9.89555	4.75574	0.000387327	0.0365685	0.341477	ILMN_1655429	TNFAIP1	up	7126
1.49333	8.84301	4.75407	0.000388478	0.0365685	0.33866	ILMN_1675398	ALDH1B1	up	219
0.254411	7.02452	4.7509	0.000390688	0.0365685	0.333275	ILMN_1723505	GPRIN2	stable	9721
0.892084	13.1795	4.74903	0.000391992	0.0365685	0.330112	ILMN_2313901	PAM	stable	5066
-1.79939	8.39105	-4.74899	0.000392022	0.0365685	0.330039	ILMN_1749466	VAT1L	down	57687
0.776479	7.34059	4.74799	0.000392724	0.0365685	0.328341	ILMN_1689046	RBM47	stable	54502
1.55726	10.8761	4.74509	0.000394763	0.0365685	0.323425	ILMN_1685824	B4GALT5	up	9334
0.661399	14.4029	4.7449	0.000394897	0.0365685	0.323104	ILMN_2062468	IGFBP7	stable	3490
-0.569496	8.75567	-4.74381	0.000395669	0.0365685	0.321248	ILMN_1671326	AGO1	stable	26523
-0.834288	9.67303	-4.74189	0.000397026	0.0365685	0.317998	ILMN_1657810	PPM1M	stable	132160
-0.302214	7.5285	-4.74173	0.000397142	0.0365685	0.317721	ILMN_1744709	DLG5	stable	9231
-2.33447	9.01305	-4.74145	0.000397342	0.0365685	0.317243	ILMN_1761425	OLFML2A	down	169611
-1.62887	9.88786	-4.74067	0.000397891	0.0365685	0.315932	ILMN_1769092	EVA1B	down	55194
-0.593963	10.4046	-4.73275	0.000403566	0.0369824	0.302487	ILMN_1761560	PHF13	stable	148479
1.42362	7.67043	4.73228	0.00040391	0.0369824	0.301679	ILMN_1759910	SERPINA5	up	5104
-1.189	10.2949	-4.72854	0.000406622	0.0370915	0.295324	ILMN_1740170	CHCHD10	down	400916
1.21663	10.3828	4.72273	0.000410868	0.0373055	0.285459	ILMN_1718297	EML4	up	27436
2.54461	9.17728	4.72017	0.000412756	0.0373055	0.281107	ILMN_1762606	AQP11	up	282679
0.862046	7.3567	4.71791	0.000414433	0.0373158	0.277256	ILMN_1728799	FBP1	stable	2203
0.79257	8.61051	4.71316	0.00041797	0.0373886	0.269187	ILMN_1800602	GCA	stable	25801
0.639661	8.02477	4.71198	0.000418856	0.0373886	0.267176	ILMN_1713454	ZNF671	stable	79891
1.14518	9.87842	4.71073	0.000419795	0.0373886	0.26505	ILMN_1681670	SLC25A4	up	291
-0.751682	11.239	-4.71067	0.000419838	0.0373886	0.264952	ILMN_1725241	GSTK1	stable	373156
2.13142	9.62845	4.70798	0.000421869	0.0374328	0.260369	ILMN_1762529	SLC12A8	up	84561
0.495185	10.4388	4.70274	0.000425849	0.0377174	0.251452	ILMN_1703074	CPD	stable	1362
-0.585924	8.00321	-4.69722	0.000430081	0.0379145	0.24206	ILMN_1786429	LPAR6	stable	10161
-1.18636	7.95202	-4.68797	0.00043728	0.0384507	0.226292	ILMN_1700248	WDR86	down	349136
-0.608667	9.1814	-4.6798	0.000443737	0.0388199	0.212368	ILMN_1809859	PCGF2	stable	7703
2.82374	8.35726	4.67959	0.000443905	0.0388199	0.212009	ILMN_1689702	STAR	up	6770
0.6036	7.85359	4.67864	0.000444661	0.0388199	0.210394	ILMN_1775508	CYLD	stable	1540
0.969842	10.2146	4.67344	0.000448831	0.0390443	0.201526	ILMN_1680618	MYC	stable	4609
0.883649	10.7268	4.67236	0.000449703	0.0390506	0.199682	ILMN_1708627	SRP9	stable	6726
-0.794775	8.25117	-4.67038	0.000451309	0.0391204	0.196296	ILMN_1693650	FES	stable	2242
0.487125	7.69958	4.66803	0.000453218	0.0392163	0.192285	ILMN_1709396	PDCD10	stable	11235
0.52509	8.44144	4.65747	0.000461898	0.0398927	0.174262	ILMN_1813657	PHF20	stable	51230
0.519836	9.19283	4.65654	0.000462671	0.0398927	0.172674	ILMN_1773407	C16orf72	stable	29035
1.5534	8.40513	4.65365	0.000465086	0.0399426	0.167728	ILMN_1661137	SH3RF2	up	153769
0.55929	12.0565	4.65291	0.000465705	0.0399426	0.166464	ILMN_1657949	RHEB	stable	6009
-1.81577	9.45354	-4.65129	0.000467066	0.039989	0.163691	ILMN_1796349	SMPDL3A	down	10924
-0.849426	8.64838	-4.64906	0.000468937	0.0400089	0.159892	ILMN_1745785	NR2F2	stable	7026
0.882094	11.7312	4.64292	0.000474154	0.0400921	0.14938	ILMN_2057573	ESYT2	stable	57488
0.432681	9.75293	4.64202	0.000474919	0.0400921	0.147849	ILMN_2154052	KDSR	stable	2531
0.631921	7.78772	4.64026	0.000476431	0.0400921	0.144829	ILMN_1719664	PTPN21	stable	11099
-0.74189	10.4052	-4.64019	0.000476484	0.0400921	0.144721	ILMN_1696046	SIVA1	stable	10572
0.831846	9.19113	4.63561	0.000480434	0.0400999	0.136878	ILMN_1673820	HLTF	stable	6596
-1.1446	10.0204	-4.63019	0.000485147	0.0402655	0.127601	ILMN_1708375	IRF1	down	3659
-0.503889	14.0005	-4.62536	0.000489385	0.0404526	0.119335	ILMN_1753534	RPS18	stable	6222
-1.12452	10.4082	-4.62375	0.000490812	0.0404526	0.116567	ILMN_1697409	TNFRSF14	down	8764
-1.35617	9.76624	-4.62295	0.000491513	0.0404526	0.115211	ILMN_1744795	TBL1X	down	6907
0.667199	7.66181	4.62198	0.000492374	0.0404526	0.113549	ILMN_1783247	LRMDA	stable	83938
1.83445	7.84447	4.61954	0.000494543	0.0405559	0.109371	ILMN_1809291	TSPAN7	up	7102
0.695924	8.55719	4.6187	0.000495294	0.0405559	0.107928	ILMN_1681118	CAPRIN2	stable	65981
-0.497144	10.4756	-4.61388	0.000499617	0.0406045	0.0996701	ILMN_1789001	SLC35B2	stable	347734
1.52229	13.1536	4.61341	0.000500047	0.0406045	0.0988511	ILMN_1674243	TFRC	up	7037
0.45444	8.52685	4.61114	0.000502095	0.040703	0.094968	ILMN_1665357	EPS15	stable	2060
0.37572	8.03856	4.60526	0.000507453	0.0410692	0.0848783	ILMN_1674302	PPAT	stable	5471
-0.803573	11.4562	-4.59837	0.000513799	0.0413682	0.0730654	ILMN_1700695	SLC44A1	stable	23446
-0.94266	9.00728	-4.59709	0.000514988	0.0413682	0.0708682	ILMN_1746948	MYL5	stable	4636
-0.765495	11.1295	-4.59666	0.000515385	0.0413682	0.070135	ILMN_1703477	ARHGEF2	stable	9181
-0.724323	9.36863	-4.595	0.000516938	0.0414246	0.0672757	ILMN_1742731	SLC35A2	stable	7355
1.49175	7.99934	4.59392	0.000517942	0.0414371	0.0654313	ILMN_1654598	IQCA1	up	79781
0.382103	7.54329	4.59199	0.000519754	0.0414462	0.0621111	ILMN_1812503	PHKA1	stable	5255
-0.66639	9.25166	-4.5892	0.000522378	0.041455	0.0573241	ILMN_1766171	SNF8	stable	11267
-0.501544	7.68648	-4.58917	0.000522413	0.041455	0.0572601	ILMN_1714489	CIB2	stable	10518
1.62127	7.70047	4.58255	0.000528692	0.0418172	0.0459028	ILMN_1714296	DNAH2	up	146754
0.60812	10.873	4.57575	0.000535236	0.0421061	0.0342077	ILMN_1721704	FNTA	stable	2339
0.609453	8.07352	4.57461	0.00053634	0.0421061	0.0322499	ILMN_1666022	TNFRSF10D	stable	8793
0.504622	7.83727	4.5723	0.000538583	0.0421893	0.0282811	ILMN_1657347	PODXL2	stable	50512
1.06608	7.53316	4.56948	0.000541338	0.0423331	0.0234316	ILMN_1660727	ENPP5	up	59084
-0.913673	11.4626	-4.56865	0.000542154	0.0423331	0.0219994	ILMN_1809467	VAMP5	stable	10791
-0.414893	8.11986	-4.56634	0.000544421	0.0423745	0.0180322	ILMN_2175265	TMEM11	stable	8834
-1.93775	9.4093	-4.56301	0.000547716	0.042486	0.0122949	ILMN_2197365	RGS2	down	5997
0.829045	8.27918	4.56225	0.000548465	0.042486	0.010995	ILMN_1767556	DEPP1	stable	11067
-0.694301	8.53249	-4.55985	0.000550855	0.0425361	0.00686098	ILMN_1682699	PBX2	stable	5089
-0.898575	8.34153	-4.55552	0.000555195	0.0428035	-0.000600029	ILMN_1690454	INKA1	stable	389119
1.13336	9.94689	4.5546	0.000556113	0.0428067	-0.00217087	ILMN_1767662	CERS6	up	253782
0.994379	7.73037	4.54354	0.000567365	0.0434671	-0.0212186	ILMN_1741688	CPXM2	stable	119587
0.43984	8.19011	4.54266	0.000568278	0.0434688	-0.0227478	ILMN_1663577	S100PBP	stable	64766
0.699837	9.38501	4.53741	0.000573707	0.0436689	-0.0317894	ILMN_1795865	FGFRL1	stable	53834
-0.788803	9.6739	-4.53414	0.000577119	0.0437338	-0.0374284	ILMN_1753712	STX10	stable	8677
3.03646	11.5594	4.52757	0.000584041	0.0439071	-0.0487656	ILMN_1725193	IGFBP2	up	3485
-0.378527	7.57138	-4.52705	0.000584588	0.0439071	-0.0496558	ILMN_1706579	SHBG	stable	6462
0.672086	9.67179	4.52685	0.000584804	0.0439071	-0.0500074	ILMN_1804673	SLC16A4	stable	9122
1.5272	11.7017	4.52219	0.00058977	0.0439266	-0.0580487	ILMN_1781285	DUSP1	up	1843
-1.02156	9.15087	-4.52216	0.000589796	0.0439266	-0.0580912	ILMN_1717052	STARD10	down	10809
0.621358	7.67668	4.5218	0.000590188	0.0439266	-0.0587233	ILMN_1804445	ATF7IP2	stable	80063
0.818288	11.0567	4.52154	0.000590465	0.0439266	-0.0591692	ILMN_1704369	LIMA1	stable	51474
0.982643	11.0909	4.51256	0.000600168	0.0445805	-0.0746714	ILMN_1702396	PACSIN2	stable	11252
-1.79754	10.6008	-4.51075	0.000602149	0.0446597	-0.0778055	ILMN_1758895	CTSK	down	1513
-0.618109	7.493	-4.50761	0.000605583	0.044712	-0.0832146	ILMN_1686862	HLX	stable	3142
0.769447	7.76796	4.5076	0.000605603	0.044712	-0.0832462	ILMN_1755990	ATP6AP1L	stable	92270
0.77596	7.37852	4.50438	0.000609156	0.0449064	-0.0888088	ILMN_1754241	MEIOB	stable	254528
-0.496663	7.14459	-4.49552	0.000619039	0.0455601	-0.104118	ILMN_1717727	HMSD	stable	284293
-0.488631	8.4834	-4.49392	0.000620845	0.0455616	-0.106888	ILMN_1652749	ERF	stable	2077
-0.499091	9.30414	-4.49015	0.000625111	0.0456516	-0.113402	ILMN_1745110	LAPTM4A	stable	9741
0.587478	7.41423	4.48953	0.000625813	0.0456516	-0.11447	ILMN_1750338	PROSER2	stable	254427
-1.01557	10.5311	-4.48166	0.000634843	0.0461723	-0.128098	ILMN_1704286	FXYD5	down	53827
0.38583	10.1419	4.47942	0.000637433	0.0462917	-0.131971	ILMN_1692199	RNF103	stable	7844
1.40043	7.90643	4.47444	0.000643235	0.0464686	-0.14059	ILMN_1803256	STOX2	up	56977
1.05787	10.5529	4.47414	0.000643594	0.0464686	-0.14112	ILMN_1651347	SERTAD2	up	9792
-0.59224	7.34594	-4.47407	0.000643678	0.0464686	-0.141246	ILMN_1697232	HOXA11-AS	stable	221883
-0.487462	8.47117	-4.47304	0.000644878	0.0464865	-0.143018	ILMN_1750400	SHFL	stable	55337
-0.683866	9.56803	-4.46877	0.000649916	0.046555	-0.15042	ILMN_1655663	P3H4	stable	10609
0.597456	9.21615	4.46859	0.000650133	0.046555	-0.150738	ILMN_1745034	SLC11A2	stable	4891
0.857669	9.72521	4.4667	0.00065237	0.046555	-0.154006	ILMN_1707077	SORT1	stable	6272
0.655778	13.3017	4.46667	0.000652406	0.046555	-0.154058	ILMN_1815154	MYH10	stable	4628
0.65677	10.0489	4.46452	0.000654964	0.046555	-0.157781	ILMN_1783276	NEXN	stable	91624
-0.445216	7.35637	-4.46387	0.000655737	0.046555	-0.158903	ILMN_1743373	DLL1	stable	28514
1.89475	9.77717	4.4629	0.000656896	0.046555	-0.160583	ILMN_1655990	CDK5RAP2	up	55755
-0.955251	7.78786	-4.46246	0.000657428	0.046555	-0.161353	ILMN_1795930	PTGER4	stable	5734
0.625756	10.497	4.45873	0.000661916	0.0466804	-0.167826	ILMN_2061950	RABGAP1	stable	23637
-0.396385	7.88044	-4.45379	0.0006679	0.0468048	-0.176388	ILMN_1656477	ARSA	stable	410
-0.269559	7.07824	-4.45356	0.000668181	0.0468048	-0.17679	ILMN_1718621	TSPAN32	stable	10077
-0.758766	13.8144	-4.45339	0.000668388	0.0468048	-0.177084	ILMN_1673352	IFITM2	stable	10581
-0.29725	7.4848	-4.44659	0.000676726	0.0471233	-0.18888	ILMN_1696521	EGFR	stable	1956
0.451958	7.35221	4.44576	0.000677743	0.0471233	-0.190308	ILMN_1674442	IGFBP7-AS1	stable	255130
-0.562017	8.12421	-4.44568	0.000677853	0.0471233	-0.190462	ILMN_1759003	SNX12	stable	29934
0.599852	9.97231	4.43923	0.000685875	0.0474781	-0.201656	ILMN_1667519	RRAS2	stable	22800
0.599546	8.70464	4.43789	0.000687549	0.0475266	-0.203977	ILMN_1677041	CHUK	stable	1147
0.614061	9.87421	4.43401	0.000692432	0.0477964	-0.21071	ILMN_1788384	TMEM245	stable	23731
-0.80929	8.24723	-4.43121	0.000695978	0.0478055	-0.215571	ILMN_1792409	AMOT	stable	154796
0.380621	7.41663	4.43094	0.000696329	0.0478055	-0.21605	ILMN_1680344	MYOM1	stable	8736
-0.597323	10.5833	-4.42957	0.000698072	0.0478055	-0.218429	ILMN_1662318	CCDC59	stable	29080
0.594698	8.4796	4.42931	0.000698399	0.0478055	-0.218875	ILMN_1686562	KIF13B	stable	23303
0.507891	9.36029	4.42928	0.000698441	0.0478055	-0.218933	ILMN_1719039	UBE2G1	stable	7326
0.423862	7.21228	4.42449	0.000704578	0.048158	-0.227256	ILMN_1658044	EDNRB	stable	1910
0.42509	10.111	4.41983	0.000710597	0.0485015	-0.235352	ILMN_1726108	CERS2	stable	29956
0.478775	8.28641	4.41592	0.000715699	0.0487815	-0.242159	ILMN_1667374	L3HYPDH	stable	112849
0.851658	9.6385	4.4072	0.000727195	0.049307	-0.257324	ILMN_1742534	COL4A5	stable	1287
-0.434321	7.66546	-4.40501	0.000730106	0.049307	-0.261125	ILMN_1780153	QTRT1	stable	81890
1.6012	13.2667	4.39767	0.000739975	0.0497967	-0.273903	ILMN_1813704	CEMIP	up	57214
0.615367	8.50976	4.39648	0.000741587	0.0497967	-0.275974	ILMN_1805992	SHTN1	stable	57698
-0.445015	8.18677	-4.39631	0.000741818	0.0497967	-0.276271	ILMN_1783675	ASB8	stable	140461
0.558667	7.62848	4.39556	0.000742841	0.0497969	-0.277583	ILMN_1727917	CALHM5	stable	254228
-0.503662	8.65963	-4.39474	0.00074395	0.0498028	-0.279001	ILMN_1687857	ST6GALNAC4	stable	27090
0.600136	8.75216	4.38869	0.000752239	0.0502199	-0.289547	ILMN_1724495	SESTD1	stable	91404
-0.418009	9.08091	-4.38711	0.000754416	0.0502488	-0.292297	ILMN_1755405	PGAP2	stable	27315
0.83946	7.36743	4.38614	0.000755761	0.0502488	-0.293993	ILMN_2296510	SLC5A12	stable	159963
-0.770764	9.46381	-4.38418	0.000758468	0.0503214	-0.297396	ILMN_1764431	COPS6	stable	10980
-0.943931	8.83567	-4.38386	0.000758914	0.0503214	-0.297955	ILMN_1771652	BAIAP2L2	stable	80115
0.976805	8.44074	4.37316	0.000773932	0.0506414	-0.316606	ILMN_1662470	FAM241B	stable	219738
-0.387664	9.30312	-4.37297	0.000774203	0.0506414	-0.316939	ILMN_2144573	CTBS	stable	1486
1.32321	7.70218	4.37167	0.000776047	0.0506414	-0.319204	ILMN_2118129	ITLN2	stable	142683
0.427811	7.62456	4.3715	0.000776302	0.0506414	-0.319517	ILMN_1704079	RBM38	stable	55544
0.556507	11.6068	4.37115	0.000776792	0.0506414	-0.320117	ILMN_1739876	RAB3GAP1	stable	22930
0.7475	8.76803	4.3709	0.000777155	0.0506414	-0.320562	ILMN_1710738	RC3H2	stable	54542
0.507895	8.45776	4.36905	0.000779789	0.0506414	-0.323783	ILMN_1769720	STAU2	stable	27067
0.829413	9.50422	4.36866	0.000780343	0.0506414	-0.324459	ILMN_1694106	GPD1L	stable	23171
1.14147	7.72709	4.36186	0.000790136	0.0511066	-0.336328	ILMN_1688877	DIRAS3	stable	9077
0.706014	8.92232	4.3615	0.000790654	0.0511066	-0.336953	ILMN_1806804	USP14	stable	9097
0.641582	10.6734	4.3596	0.000793419	0.0511684	-0.340275	ILMN_1699856	RALGDS	stable	5900
0.767862	8.58052	4.3594	0.000793707	0.0511684	-0.340621	ILMN_1661335	SPTBN1	stable	6711
0.643992	13.8188	4.35814	0.000795541	0.051219	-0.342818	ILMN_1772132	ATP5F1B	stable	506
-0.534398	8.55777	-4.35349	0.000802359	0.0513883	-0.350941	ILMN_1694950	MRPL28	stable	10573
-0.76504	9.00639	-4.35175	0.000804917	0.0513883	-0.353971	ILMN_1701643	GDPD5	stable	81544
-1.80921	8.48901	-4.35055	0.000806698	0.0513883	-0.356074	ILMN_1738147	NES	stable	10763
-0.291689	7.45273	-4.35008	0.00080739	0.0513883	-0.356891	ILMN_1853599	LINC01119	stable	100134259
2.11696	8.0718	4.34991	0.000807648	0.0513883	-0.357194	ILMN_1728445	IGFBP1	stable	3484
0.488944	10.0824	4.34589	0.000813627	0.0516652	-0.364216	ILMN_1784207	PITHD1	stable	57095
-0.632976	8.78831	-4.34556	0.000814118	0.0516652	-0.36479	ILMN_1702065	MFSD5	stable	84975
-0.963251	8.11093	-4.34269	0.000818425	0.0518711	-0.369812	ILMN_1734611	BDKRB1	stable	623
-1.48919	8.23376	-4.34187	0.000819645	0.0518811	-0.37123	ILMN_2102670	GATA2	stable	2624
0.416771	7.57313	4.34075	0.000821331	0.0519205	-0.373187	ILMN_1743067	ZNF701	stable	55762
0.297129	7.2039	4.33988	0.000822647	0.051924	-0.374711	ILMN_1781966	OSBP2	stable	23762
-0.907908	8.51926	-4.33931	0.000823514	0.051924	-0.375714	ILMN_1751439	EMX2	stable	2018
0.505879	11.0972	4.33797	0.000825542	0.0519392	-0.378055	ILMN_2381899	OPTN	stable	10133
0.31007	8.30484	4.33734	0.000826502	0.0519392	-0.379161	ILMN_1707534	NKRF	stable	55922
0.612594	7.26497	4.33615	0.000828303	0.0519574	-0.381234	ILMN_1676283	RIMBP2	stable	23504
0.335386	7.36025	4.33534	0.000829537	0.051968	-0.38265	ILMN_1685275	MCAM	stable	4162
0.461316	7.17706	4.33408	0.000831456	0.0520214	-0.38485	ILMN_1836309	MCF2L-AS1	stable	100289410
0.503179	7.91679	4.33267	0.000833615	0.0520432	-0.387319	ILMN_1655935	ADCY7	stable	113
1.23102	10.5572	4.33192	0.000834769	0.0520432	-0.388635	ILMN_1675939	IFNGR1	stable	3459
-1.94261	9.00973	-4.33176	0.000835003	0.0520432	-0.388903	ILMN_1807969	SNCAIP	stable	9627
-1.07401	8.76668	-4.33035	0.000837181	0.0521124	-0.391382	ILMN_1814022	NR1H3	stable	10062
1.55832	7.72218	4.32478	0.000845786	0.0524142	-0.401118	ILMN_1806059	SPRR2B	stable	6701
-0.515264	8.33934	-4.32477	0.000845801	0.0524142	-0.401135	ILMN_1782618	BBLN	stable	79095
-0.544264	9.00822	-4.32354	0.000847717	0.0524142	-0.403288	ILMN_2152402	ABHD16A	stable	7920
0.538222	7.64259	4.32298	0.000848596	0.0524142	-0.404275	ILMN_1713846	PPM1H	stable	57460
-0.743979	9.86476	-4.32173	0.000850539	0.0524142	-0.406452	ILMN_2145116	STING1	stable	340061
1.00067	8.06177	4.31715	0.000857726	0.0526525	-0.414462	ILMN_1758523	ABCA3	stable	21
1.00074	11.6417	4.31405	0.000862635	0.0527603	-0.419896	ILMN_1811238	ALPK2	stable	115701
-0.389472	11.5002	-4.31394	0.000862804	0.0527603	-0.420082	ILMN_1774196	URM1	stable	81605
-0.483078	11.7328	-4.31299	0.000864315	0.0527603	-0.421748	ILMN_1812769	UBXN1	stable	51035
0.395608	7.54411	4.31106	0.000867394	0.0527603	-0.425133	ILMN_1768391	ARL4C	stable	10123
0.401032	7.79655	4.31	0.000869077	0.0527603	-0.426979	ILMN_1652609	ARHGEF28	stable	64283
-0.214036	6.95619	-4.30912	0.000870489	0.0527603	-0.428525	ILMN_2074477	GPR4	stable	2828
-1.06897	8.79933	-4.30867	0.000871218	0.0527603	-0.429321	ILMN_1670708	F10	stable	2159
-0.565883	7.67348	-4.30666	0.000874444	0.0528805	-0.432839	ILMN_1657750	CNNM1	stable	26507
-1.49706	9.1194	-4.3059	0.000875658	0.0528885	-0.434161	ILMN_1677038	CPED1	stable	79974
-0.627771	8.58249	-4.30479	0.000877454	0.0529099	-0.436111	ILMN_1771921	HSCB	stable	150274
1.18868	8.81515	4.30312	0.000880161	0.0529638	-0.439044	ILMN_1715669	TP53I11	stable	9537
1.08175	8.71732	4.29943	0.000886151	0.0532585	-0.445501	ILMN_1697491	PRR5L	stable	79899
-0.312534	9.26995	-4.29303	0.000896654	0.053755	-0.456719	ILMN_1791067	TESK1	stable	7016
-0.704754	9.73374	-4.29108	0.000899887	0.0538154	-0.460146	ILMN_1696027	MPHOSPH8	stable	54737
1.51217	8.98119	4.29045	0.00090093	0.0538154	-0.461248	ILMN_1700384	KIAA1522	stable	57648
1.01055	8.38745	4.28542	0.000909315	0.0540815	-0.470069	ILMN_1768260	GAS6	stable	2621
0.713621	8.0789	4.28518	0.00090971	0.0540815	-0.470482	ILMN_2207170	WWC2	stable	80014
-1.11582	8.3993	-4.28488	0.000910218	0.0540815	-0.471014	ILMN_1740169	TYRO3	stable	7301
0.747195	10.0191	4.2848	0.000910355	0.0540815	-0.471157	ILMN_1783120	SLMAP	stable	7871
-0.687351	8.33578	-4.28446	0.000910925	0.0540815	-0.471753	ILMN_2407669	PEAR1	stable	375033
0.836535	13.544	4.28375	0.000912107	0.0540858	-0.472988	ILMN_1784602	CDKN1A	stable	1026
-0.271689	7.35033	-4.28068	0.00091729	0.0543272	-0.478383	ILMN_1739631	FRMPD2B	stable	728798
-0.601988	9.2384	-4.27807	0.000921713	0.0545229	-0.482963	ILMN_1681927	HDGFL2	stable	84717
-0.562667	7.48928	-4.27434	0.000928069	0.0546813	-0.489507	ILMN_1712046	CPXM1	stable	56265
0.856472	8.94343	4.27298	0.000930402	0.0546813	-0.491897	ILMN_2166384	IPO5	stable	3843
0.217331	6.98941	4.27239	0.000931401	0.0546813	-0.492919	ILMN_2162253	NMU	stable	10874
2.4966	9.44461	4.27149	0.000932952	0.0546813	-0.494503	ILMN_1660086	MYH11	stable	4629
-0.238199	6.9808	-4.27106	0.000933699	0.0546813	-0.495265	ILMN_1752457	DDX4	stable	54514
0.321094	7.13997	4.2629	0.000947841	0.055198	-0.509578	ILMN_1723139	GPD2	stable	2820
0.547497	8.8568	4.26227	0.000948959	0.055198	-0.5107	ILMN_2399622	AP1G1	stable	164
0.45427	8.31203	4.25962	0.000953609	0.0553119	-0.515355	ILMN_1723141	OTUD1	stable	220213
0.433565	12.4218	4.25955	0.00095372	0.0553119	-0.515466	ILMN_1660775	TPM3	stable	7170
0.476965	7.28501	4.25872	0.000955187	0.0553119	-0.516929	ILMN_1654632	RGS7BP	stable	401190
0.67344	10.0475	4.25857	0.000955451	0.0553119	-0.517192	ILMN_1752579	ATP6V0A1	stable	535
-0.670149	9.27755	-4.25422	0.000963147	0.0555988	-0.524831	ILMN_1745421	ZMAT5	stable	55954
-1.13705	10.4114	-4.25312	0.000965102	0.0555988	-0.526761	ILMN_1713744	C14orf132	stable	56967
0.657354	9.62462	4.25285	0.000965595	0.0555988	-0.527248	ILMN_1653618	ZZZ3	stable	26009
-1.08885	8.80121	-4.24967	0.000971277	0.0556995	-0.532835	ILMN_1657950	RPS26	stable	6231
0.737825	8.19551	4.24778	0.00097466	0.0557119	-0.536145	ILMN_1730433	CD2AP	stable	23607
0.701292	9.15088	4.24765	0.000974904	0.0557119	-0.536384	ILMN_1800871	RAB6A	stable	5870
0.444041	8.13249	4.24764	0.000974918	0.0557119	-0.536397	ILMN_1720996	SLC12A2	stable	6558
1.11991	8.53854	4.24666	0.000976678	0.0557472	-0.538115	ILMN_1668469	TMEM131L	stable	23240
0.768089	11.6522	4.24352	0.000982368	0.0559221	-0.543647	ILMN_1778173	AK3	stable	50808
0.515126	9.05181	4.24307	0.00098318	0.0559221	-0.544433	ILMN_1705871	DDHD2	stable	23259
-0.925807	8.39835	-4.23941	0.000989845	0.0560399	-0.550866	ILMN_1743755	C6orf226	stable	441150
-0.541469	11.314	-4.23266	0.00100227	0.0564757	-0.562742	ILMN_1663002	STOML2	stable	30968
0.377966	8.42447	4.23209	0.00100333	0.0564757	-0.563749	ILMN_1733869	OGDH	stable	4967
-1.27207	8.73762	-4.22817	0.00101061	0.0565802	-0.570638	ILMN_1762106	MMP2	stable	4313
0.644643	10.5456	4.22812	0.00101072	0.0565802	-0.570742	ILMN_1703697	LANCL1	stable	10314
-0.273074	15.0764	-4.22798	0.00101097	0.0565802	-0.570973	ILMN_1723978	LGALS1	stable	3956
-0.816652	10.6653	-4.22798	0.00101098	0.0565802	-0.570986	ILMN_1682857	NDUFAF2	stable	91942
-1.00568	9.04059	-4.22635	0.00101404	0.0566673	-0.573858	ILMN_1798006	ANKRD35	stable	148741
-0.538904	7.83621	-4.22591	0.00101486	0.0566673	-0.574631	ILMN_1788793	KLF8	stable	11279
-1.65648	12.425	-4.2231	0.00102013	0.0568315	-0.579563	ILMN_1815057	PDGFRB	stable	5159
1.00008	9.22536	4.222	0.00102222	0.0568828	-0.581509	ILMN_1758311	NET1	stable	10276
0.663051	7.42251	4.22061	0.00102484	0.0569093	-0.583946	ILMN_1670099	NOSTRIN	stable	115677
0.303697	7.66668	4.2205	0.00102506	0.0569093	-0.584153	ILMN_1712639	AIFM2	stable	84883
0.67044	7.92584	4.21747	0.00103082	0.0569533	-0.589488	ILMN_1786125	CCNA2	stable	890
0.685185	11.772	4.21703	0.00103165	0.0569533	-0.590259	ILMN_1726222	FLOT2	stable	2319
0.928142	8.13271	4.21639	0.00103287	0.0569562	-0.591384	ILMN_1696701	DUBR	stable	344595
1.94208	7.91043	4.21571	0.00103417	0.0569635	-0.592581	ILMN_2197577	SPRR2C	stable	6702
1.94802	13.3215	4.21459	0.00103633	0.0570178	-0.594564	ILMN_1795325	ACTG2	stable	72
0.982321	14.1176	4.21328	0.00103883	0.0570863	-0.596865	ILMN_1699829	CCN2	stable	1490
-0.78617	12.8006	-4.21272	0.00103991	0.0570863	-0.597852	ILMN_1714567	AHNAK	stable	79026
-0.551778	9.9293	-4.21209	0.00104112	0.0570884	-0.598956	ILMN_1807206	DHRS1	stable	115817
1.5955	10.2034	4.2094	0.00104631	0.0572264	-0.603692	ILMN_1757338	PLSCR4	stable	57088
-0.625727	10.8105	-4.20198	0.00106078	0.057906	-0.616769	ILMN_1768930	U2AF2	stable	11338
-0.956836	10.1618	-4.20012	0.00106444	0.0579273	-0.620049	ILMN_2110252	NPM3	stable	10360
0.737468	13.0524	4.19971	0.00106526	0.0579273	-0.620784	ILMN_1780141	SARAF	stable	51669
-0.612476	11.3962	-4.19931	0.00106603	0.0579273	-0.621476	ILMN_1796244	CD2BP2	stable	10421
-0.371654	7.81801	-4.19437	0.00107584	0.058272	-0.630196	ILMN_1681983	RSPO3	stable	84870
-0.37504	8.91769	-4.19208	0.00108041	0.0583936	-0.634234	ILMN_2075051	PGS1	stable	9489
0.756493	11.6735	4.19174	0.00108109	0.0583936	-0.634831	ILMN_1680196	LAPTM4B	stable	55353
0.802906	9.41893	4.19145	0.00108167	0.0583936	-0.635346	ILMN_1758938	SLC31A2	stable	1318
-0.626449	9.89251	-4.18941	0.00108577	0.0584484	-0.638949	ILMN_1714623	TOMM22	stable	56993
0.216098	7.00473	4.18915	0.00108628	0.0584484	-0.639395	ILMN_1675168	GCNT2P1	stable	644378
0.417509	7.13998	4.1885	0.00108759	0.0584542	-0.640539	ILMN_2179717	FAM189A2	stable	9413
0.471099	9.5555	4.18756	0.0010895	0.0584924	-0.642209	ILMN_1775692	EIF4G3	stable	8672
-0.456829	11.2776	-4.18619	0.00109226	0.0585584	-0.64462	ILMN_1783226	SSR2	stable	6746
-0.961654	7.94678	-4.18576	0.00109312	0.0585584	-0.645375	ILMN_1765557	OLFML2B	stable	25903
-0.532098	7.71384	-4.17781	0.00110936	0.0592981	-0.659418	ILMN_1748890	GPR176	stable	11245
-0.980092	10.9548	-4.17591	0.00111327	0.0594232	-0.662767	ILMN_1676893	ADCY3	stable	109
1.28075	8.30116	4.17549	0.00111414	0.0594232	-0.663509	ILMN_1652371	ELAPOR2	stable	222223
0.903089	9.38682	4.17425	0.0011167	0.0594946	-0.665693	ILMN_1733421	PRKCQ	stable	5588
0.377787	7.59008	4.17294	0.00111941	0.0595166	-0.668001	ILMN_1711208	CELSR2	stable	1952
0.50056	7.12325	4.17264	0.00112003	0.0595166	-0.668533	ILMN_1654540	SEMA6D	stable	80031
-0.66879	11.3486	-4.17229	0.00112077	0.0595166	-0.669159	ILMN_1797005	PGLS	stable	25796
1.35075	9.43453	4.17079	0.00112389	0.0595652	-0.671807	ILMN_1809364	NTF3	stable	4908
0.508768	7.87772	4.17068	0.00112413	0.0595652	-0.672006	ILMN_1697460	REEP6	stable	92840
0.630254	8.94921	4.16901	0.00112761	0.0596153	-0.674956	ILMN_1714700	TRIB2	stable	28951
-0.209686	7.07325	-4.16856	0.00112854	0.0596153	-0.675743	ILMN_1678833	CCR1	stable	1230
0.48057	13.9465	4.16824	0.0011292	0.0596153	-0.676299	ILMN_1722872	MYH9	stable	4627
2.478	9.19796	4.16764	0.00113048	0.0596153	-0.677375	ILMN_1663640	MAOA	stable	4128
0.490376	7.17168	4.16673	0.00113238	0.0596153	-0.678975	ILMN_2229261	SIGLEC16	stable	400709
0.452196	9.97471	4.16661	0.00113263	0.0596153	-0.679181	ILMN_1740604	RAB11FIP5	stable	26056
-0.845115	9.06427	-4.16614	0.00113362	0.0596153	-0.680018	ILMN_1770963	NAALADL1	stable	10004
0.348615	9.63417	4.16448	0.00113712	0.059735	-0.682953	ILMN_1704557	RPS6KB1	stable	6198
0.640932	7.94894	4.16379	0.00113857	0.0597469	-0.684167	ILMN_1677946	MRAS	stable	22808
1.3407	9.48089	4.16055	0.00114543	0.0599778	-0.689886	ILMN_1706275	C8orf33	stable	65265
-1.51854	8.08158	-4.15893	0.00114889	0.0600944	-0.692758	ILMN_1738132	HOXA11	stable	3207
-1.12499	8.73189	-4.15778	0.00115134	0.0601582	-0.694788	ILMN_1795835	ATP2B1-AS1	stable	338758
-0.814081	10.3251	-4.15692	0.00115317	0.0601894	-0.696301	ILMN_1661439	FLOT1	stable	10211
0.379287	8.16797	4.15573	0.00115574	0.0602589	-0.698417	ILMN_1687958	SLC25A22	stable	79751
-0.593183	12.5324	-4.15438	0.00115863	0.0603183	-0.700801	ILMN_1666409	PSMB6	stable	5694
-0.817882	8.93213	-4.15061	0.00116676	0.0605103	-0.707456	ILMN_1692486	POLR1H	stable	30834
3.08838	9.346	4.14965	0.00116884	0.060554	-0.709155	ILMN_1683263	TSPAN8	stable	7103
-0.944869	9.14221	-4.14838	0.0011716	0.0605994	-0.711402	ILMN_2075603	MRGPRF	stable	116535
0.526393	8.96915	4.1481	0.0011722	0.0605994	-0.71189	ILMN_1815924	NUP107	stable	57122
0.669373	7.87035	4.14652	0.00117565	0.0606394	-0.714686	ILMN_1686668	GFM2	stable	84340
0.469162	9.44286	4.1465	0.00117571	0.0606394	-0.714732	ILMN_1773247	ZNF410	stable	57862
-0.726536	7.79558	-4.14604	0.0011767	0.0606394	-0.715539	ILMN_2091412	FLT3LG	stable	2323
1.17258	10.7639	4.14046	0.00118896	0.0610006	-0.725406	ILMN_1792356	DPYSL4	stable	10570
0.836234	12.2743	4.13951	0.00119106	0.0610006	-0.727085	ILMN_1717868	CCT8	stable	10694
0.622287	8.90589	4.13944	0.00119121	0.0610006	-0.72721	ILMN_1660871	NEK6	stable	10783
0.349183	8.20163	4.13806	0.00119427	0.0610933	-0.729654	ILMN_1803376	AEBP2	stable	121536
-2.75649	9.50039	-4.13664	0.00119742	0.0611902	-0.732161	ILMN_1753613	HOXA5	stable	3202
-0.308519	13.2385	-4.13172	0.00120844	0.061569	-0.74088	ILMN_1801852	SEC61B	stable	10952
-0.4759	8.88018	-4.13163	0.00120862	0.061569	-0.741026	ILMN_1773716	MRPL9	stable	65005
0.947231	8.86611	4.13085	0.00121037	0.061594	-0.742405	ILMN_1652024	CSNK1G3	stable	1456
-0.918761	10.2989	-4.12955	0.0012133	0.0616788	-0.744709	ILMN_2082130	CZIB	stable	54987
-0.762657	11.5404	-4.12588	0.00122161	0.0620022	-0.751206	ILMN_1683026	PSMB10	stable	5699
1.0972	7.6319	4.12506	0.00122348	0.0620022	-0.752661	ILMN_1760103	GKN1	stable	56287
0.49943	9.9235	4.12342	0.00122721	0.0621266	-0.755558	ILMN_1767612	BBS2	stable	583
0.603462	13.7736	4.12214	0.00123013	0.06221	-0.757822	ILMN_1807074	MIF	stable	4282
0.58782	10.8197	4.11748	0.00124085	0.0626873	-0.766088	ILMN_1717337	MARCHF7	stable	64844
-0.385254	8.68673	-4.11275	0.0012518	0.0630451	-0.774454	ILMN_1902658	LINC01278	stable	92249
0.647551	9.6923	4.11275	0.00125181	0.0630451	-0.774462	ILMN_1702775	LRP5	stable	4041
0.617036	9.23649	4.11119	0.00125545	0.0631633	-0.777226	ILMN_1756784	NCS1	stable	23413
0.774617	9.48171	4.10987	0.00125853	0.0631881	-0.779562	ILMN_1746368	SELENOT	stable	51714
-1.4807	10.3265	-4.10759	0.00126389	0.0632716	-0.783609	ILMN_1677429	TWIST2	stable	117581
0.307086	7.05742	4.10753	0.00126401	0.0632716	-0.783702	ILMN_1704376	GLDN	stable	342035
0.454693	7.54152	4.10685	0.00126563	0.063284	-0.784918	ILMN_1814333	SERPINI1	stable	5274
0.717953	9.64538	4.10398	0.00127241	0.0634928	-0.790005	ILMN_1734316	YME1L1	stable	10730
0.355184	7.25436	4.1007	0.0012802	0.0637513	-0.79582	ILMN_1656915	PSD3	stable	23362
-0.807973	8.83876	-4.09787	0.00128695	0.0638398	-0.800826	ILMN_1668960	MID1IP1	stable	58526
0.863654	9.00717	4.09776	0.00128721	0.0638398	-0.801019	ILMN_1670875	PPM1D	stable	8493
-0.754108	9.007	-4.0969	0.00128928	0.0638613	-0.802548	ILMN_1692664	PRR5	stable	55615
0.531357	11.3178	4.09591	0.00129165	0.0638613	-0.8043	ILMN_1777721	MAPRE1	stable	22919
1.12686	9.98353	4.09569	0.00129218	0.0638613	-0.80469	ILMN_1771333	CD47	stable	961
-0.812935	9.53937	-4.0954	0.00129288	0.0638613	-0.805203	ILMN_1758823	SMARCB1	stable	6598
1.67014	8.68604	4.09476	0.00129443	0.0638732	-0.806344	ILMN_1789505	ITPR1	stable	3708
1.0167	8.04025	4.09304	0.00129859	0.0638983	-0.809404	ILMN_1689976	EDIL3	stable	10085
-0.459348	8.21566	-4.08822	0.0013103	0.0643958	-0.817949	ILMN_1714428	FBXO17	stable	115290
-0.949903	7.72891	-4.08645	0.00131462	0.0645433	-0.821086	ILMN_1669982	CCDC85A	stable	114800
-0.807201	9.33992	-4.08454	0.0013193	0.0646922	-0.824471	ILMN_1653200	SLC22A17	stable	51310
0.753873	9.21658	4.0822	0.00132508	0.0646922	-0.828632	ILMN_1812262	DDR1	stable	780
-0.620254	7.50911	-4.08144	0.00132694	0.0646922	-0.829971	ILMN_1669667	PDLIM2	stable	64236
0.215823	7.05859	4.08132	0.00132725	0.0646922	-0.830194	ILMN_1716553	KIF23	stable	9493
0.466144	8.79531	4.08091	0.00132826	0.0646922	-0.830914	ILMN_1753249	DDX10	stable	1662
-0.760253	8.79428	-4.07784	0.00133588	0.0649985	-0.836362	ILMN_2211065	TMEM91	stable	641649
1.22797	8.42068	4.07718	0.00133753	0.0650141	-0.83754	ILMN_1775814	GHR	stable	2690
0.674399	10.4598	4.0718	0.001351	0.0656037	-0.847085	ILMN_1692517	SORD	stable	6652
-0.580189	8.11469	-4.06959	0.00135658	0.0658089	-0.851006	ILMN_1770673	AKNA	stable	80709
1.69921	8.19563	4.06808	0.00136041	0.0658639	-0.853694	ILMN_1794803	NDP	stable	4693
1.1218	8.978	4.06638	0.00136473	0.0660075	-0.856712	ILMN_1679322	SH2D4A	stable	63898
0.455469	8.9446	4.06524	0.00136764	0.0660172	-0.858739	ILMN_1700834	SLK	stable	9748
0.64389	9.72545	4.0639	0.00137106	0.0660732	-0.861117	ILMN_1714082	CMAS	stable	55907
1.6329	7.75179	4.0631	0.00137309	0.0660743	-0.862529	ILMN_1702127	SPRR2G	stable	6706
0.464484	12.0432	4.06266	0.00137423	0.0660743	-0.863321	ILMN_1739274	PDHB	stable	5162
0.416871	7.64724	4.06078	0.00137905	0.0662407	-0.866655	ILMN_1718808	AKAP10	stable	11216
-0.589365	7.90477	-4.05319	0.00139872	0.0668676	-0.880137	ILMN_1740094	BEND4	stable	389206
-0.648298	8.38857	-4.05233	0.00140097	0.0668676	-0.881674	ILMN_1794968	LRRC28	stable	123355
-1.62929	8.75097	-4.05205	0.0014017	0.0668676	-0.882163	ILMN_1689111	CXCL12	stable	6387
-1.06954	10.6182	-4.05098	0.00140451	0.0669362	-0.884071	ILMN_2050023	SVBP	stable	374969
1.39645	8.03411	4.04888	0.00141002	0.0670828	-0.8878	ILMN_1775163	PDE1A	stable	5136
-0.27498	7.63469	-4.04838	0.00141133	0.0670828	-0.888686	ILMN_1741483	HPS1	stable	3257
-0.943943	10.0079	-4.04793	0.00141253	0.0670828	-0.889494	ILMN_1811555	SWI5	stable	375757
-0.51936	7.28509	-4.04725	0.0014143	0.0670828	-0.890689	ILMN_2143685	CLDN7	stable	1366
0.678591	7.51453	4.0472	0.00141446	0.0670828	-0.890793	ILMN_1801476	CDS1	stable	1040
-0.914617	9.81056	-4.04103	0.00143084	0.0675511	-0.901761	ILMN_1802654	GLT8D2	stable	83468
0.439101	7.71989	4.04087	0.00143125	0.0675511	-0.902033	ILMN_1760922	GIT2	stable	9815
0.351239	8.0163	4.03776	0.00143959	0.0678792	-0.907567	ILMN_2205935	SFXN1	stable	94081
0.352602	7.3425	4.03497	0.00144711	0.0679711	-0.91253	ILMN_1813104	GALNT15	stable	117248
0.492557	7.20387	4.03161	0.00145622	0.0681222	-0.918507	ILMN_1655974	PDE6B	stable	5158
-0.895348	8.82223	-4.03121	0.00145731	0.0681222	-0.919216	ILMN_1807972	MICAL1	stable	64780
-0.8004	9.36011	-4.03043	0.00145945	0.0681571	-0.920615	ILMN_1701854	GNG5	stable	2787
-0.653718	8.596	-4.02885	0.00146376	0.0682931	-0.923425	ILMN_1701455	FBXO6	stable	26270
-0.442346	8.34455	-4.02742	0.00146768	0.0684102	-0.925966	ILMN_1792710	DAPK3	stable	1613
0.598956	10.6659	4.02603	0.0014715	0.0685231	-0.928445	ILMN_1811489	OXSR1	stable	9943
-0.553821	10.3013	-4.02324	0.00147918	0.0686872	-0.933403	ILMN_1731181	TEX2	stable	55852
-0.407773	8.30889	-4.02304	0.00147972	0.0686872	-0.933751	ILMN_1758831	RNF31	stable	55072
0.608774	7.24363	4.02125	0.0014847	0.0686872	-0.93695	ILMN_1682459	TUBB4A	stable	10382
-1.00899	8.6173	-4.02107	0.00148519	0.0686872	-0.937264	ILMN_1680652	SELENBP1	stable	8991
0.702534	8.38496	4.02074	0.0014861	0.0686872	-0.937848	ILMN_1651433	DCK	stable	1633
0.269817	8.6098	4.02058	0.00148654	0.0686872	-0.938131	ILMN_1735402	DCAF5	stable	8816
-1.00932	8.50865	-4.02017	0.00148769	0.0686872	-0.938866	ILMN_1684497	PYROXD2	stable	84795
-0.627604	9.46091	-4.0196	0.00148928	0.0686955	-0.939881	ILMN_1732577	TMEM216	stable	51259
-0.528016	7.6895	-4.01703	0.00149645	0.0689612	-0.944457	ILMN_1796628	ADAMTS2	stable	9509
0.217774	7.21226	4.01596	0.00149944	0.0690337	-0.946356	ILMN_1747870	POLR1G	stable	10849
1.09083	8.86948	4.0148	0.00150271	0.0690785	-0.948428	ILMN_1770161	BST1	stable	683
0.506266	8.77915	4.01366	0.00150592	0.0690785	-0.95046	ILMN_1737205	MCM4	stable	4173
0.421092	7.44419	4.01281	0.00150831	0.0690785	-0.951971	ILMN_2190598	FGD6	stable	55785
-0.513934	7.59345	-4.01209	0.00151032	0.0690785	-0.953242	ILMN_1749962	NCAM2	stable	4685
-0.40149	7.91584	-4.01071	0.00151423	0.0691923	-0.955701	ILMN_1734542	OVGP1	stable	5016
0.554123	10.7103	4.00843	0.00152072	0.0692744	-0.959774	ILMN_1678454	CASP4	stable	837
0.515833	7.59588	4.00723	0.00152411	0.0692744	-0.961898	ILMN_2166093	PIK3C2A	stable	5286
0.215361	7.20334	4.00685	0.00152522	0.0692744	-0.962589	ILMN_1748432	ZNF525	stable	170958
0.79014	8.7304	4.00641	0.00152648	0.0692744	-0.963375	ILMN_1739454	USP34	stable	9736
-0.518309	9.59864	-4.00346	0.00153492	0.0694227	-0.968626	ILMN_1814282	AEN	stable	64782
1.29406	12.629	4.00334	0.00153526	0.0694227	-0.968838	ILMN_1714820	ITGB1	stable	3688
0.855024	9.40697	4.00123	0.00154133	0.0695195	-0.972595	ILMN_1675656	PPFIBP2	stable	8495
-0.411796	8.48329	-4.00012	0.00154454	0.0695358	-0.974577	ILMN_1740395	RAVER1	stable	125950
-0.971179	10.266	-3.99867	0.00154874	0.0695965	-0.977163	ILMN_1754660	ZCCHC24	stable	219654
0.634367	11.4413	3.99809	0.00155041	0.0696071	-0.978184	ILMN_1740441	CYB5R3	stable	1727
2.53797	8.76186	3.99592	0.00155671	0.0698259	-0.982048	ILMN_1690884	APOA1	stable	335
-1.29045	10.1066	-3.99336	0.0015642	0.0698814	-0.986621	ILMN_2376408	DPM3	stable	54344
-0.573752	9.20076	-3.99173	0.00156899	0.0698814	-0.989528	ILMN_1671809	DUSP22	stable	56940
0.430469	10.5061	3.98736	0.00158187	0.0702443	-0.997317	ILMN_1691575	SNX2	stable	6643
1.73435	8.26493	3.98526	0.00158811	0.07027	-1.00106	ILMN_1652065	KCNMB1	stable	3779
0.410634	7.77088	3.98522	0.00158821	0.07027	-1.00112	ILMN_1704398	FZD9	stable	8326
0.207086	7.05403	3.98336	0.00159374	0.070451	-1.00444	ILMN_2198594	RFPL1S	stable	10740
0.390496	7.09784	3.98217	0.00159732	0.0705443	-1.00657	ILMN_1752502	HKDC1	stable	80201
0.657289	7.59987	3.98138	0.00159967	0.0705443	-1.00797	ILMN_1707088	DENND2D	stable	79961
-1.57669	10.2149	-3.98098	0.00160087	0.0705443	-1.00868	ILMN_1700268	QPRT	stable	23475
-2.04514	8.74747	-3.97856	0.00160816	0.0706996	-1.01301	ILMN_1726204	SCRG1	stable	11341
-0.351618	7.56498	-3.97818	0.0016093	0.0706996	-1.01368	ILMN_1829989	ZEB1-AS1	stable	220930
1.18849	10.2383	3.97567	0.00161686	0.0709356	-1.01815	ILMN_2243553	ZNF275	stable	10838
-1.21997	7.93515	-3.97537	0.00161779	0.0709356	-1.01869	ILMN_1794875	GPAT3	stable	84803
0.658095	11.4967	3.97415	0.0016215	0.0709661	-1.02087	ILMN_1769319	CNBP	stable	7555
-0.378809	7.47902	-3.96969	0.00163511	0.0714139	-1.02883	ILMN_1692539	SH3BP1	stable	23616
0.465569	8.39657	3.96939	0.00163601	0.0714139	-1.02936	ILMN_1785158	HERPUD2	stable	64224
0.435449	7.48979	3.96824	0.00163954	0.0714713	-1.03141	ILMN_1789123	PLK4	stable	10733
0.479884	8.90327	3.96197	0.00165894	0.0721564	-1.04261	ILMN_1750394	SLC39A6	stable	25800
-0.482398	8.14397	-3.96041	0.00166379	0.0722388	-1.04539	ILMN_1719232	ESS2	stable	8220
1.24446	7.74018	3.95884	0.00166869	0.0722585	-1.04819	ILMN_1694588	C4BPB	stable	725
-0.192509	6.96488	-3.95446	0.00168245	0.072661	-1.05601	ILMN_1779743	SYCP2L	stable	221711
0.385922	7.2677	3.95386	0.00168436	0.0726715	-1.05709	ILMN_1809101	STEAP2	stable	261729
0.748451	8.56014	3.95344	0.00168567	0.0726715	-1.05783	ILMN_1742124	CCSER2	stable	54462
0.300804	7.94873	3.94991	0.00169687	0.0730351	-1.06414	ILMN_1696330	GUF1	stable	60558
-1.0809	8.13906	-3.94984	0.0016971	0.0730351	-1.06426	ILMN_1703926	PTGER2	stable	5732
-0.477595	7.59711	-3.94881	0.00170037	0.0730773	-1.0661	ILMN_1652369	ERCC1	stable	2067
2.73374	8.90187	3.94859	0.00170107	0.0730773	-1.06649	ILMN_1695299	PDLIM3	stable	27295
-1.08305	9.90166	-3.94749	0.00170458	0.0731637	-1.06845	ILMN_1797530	CHCHD5	stable	84269
0.339465	7.26999	3.94501	0.00171253	0.0734399	-1.07288	ILMN_1668865	SLC2A14	stable	144195
-1.07077	10.3847	-3.94249	0.00172064	0.0736928	-1.07738	ILMN_2157510	BLOC1S1	stable	2647
-0.267775	8.31087	-3.94225	0.00172144	0.0736928	-1.07782	ILMN_1770035	NCOA5	stable	57727
0.354137	7.71242	3.94011	0.00172834	0.0737667	-1.08163	ILMN_1652008	KNSTRN	stable	90417
-0.575199	8.40705	-3.93944	0.00173052	0.0737667	-1.08283	ILMN_1723706	GRAMD4	stable	23151
-1.06167	8.12763	-3.93938	0.00173073	0.0737667	-1.08294	ILMN_1801776	PSG9	stable	5678
-0.343818	12.1796	-3.93814	0.00173476	0.0738096	-1.08516	ILMN_1665280	SPCS1	stable	28972
0.426938	8.17313	3.93692	0.00173875	0.0739149	-1.08735	ILMN_1716265	PGM2L1	stable	283209
0.391923	8.10241	3.93525	0.00174418	0.0740584	-1.09032	ILMN_1761069	UVRAG	stable	7405
-0.830754	9.49758	-3.93325	0.00175074	0.0741665	-1.09389	ILMN_1733851	DACT3	stable	147906
0.579338	8.03645	3.93221	0.00175418	0.0742297	-1.09576	ILMN_1728885	SHISAL1	stable	85352
0.701357	9.04253	3.93137	0.00175695	0.0742297	-1.09726	ILMN_1676629	INSIG2	stable	51141
-0.613052	9.37738	-3.93002	0.0017614	0.0742315	-1.09967	ILMN_1812557	CDK5RAP3	stable	80279
1.26964	9.31	3.92855	0.00176628	0.0743086	-1.1023	ILMN_1712431	PCED1B	stable	91523
1.10128	11.9456	3.92533	0.00177696	0.0746348	-1.10804	ILMN_1706687	KLHL5	stable	51088
-0.688543	10.1818	-3.92487	0.0017785	0.0746348	-1.10887	ILMN_1687315	RXRA	stable	6256
-0.508482	8.53836	-3.92368	0.0017825	0.0747332	-1.111	ILMN_1753440	DCAF16	stable	54876
-0.690551	7.41712	-3.92192	0.00178839	0.0748518	-1.11415	ILMN_1673609	ISLR	stable	3671
-0.711425	8.88314	-3.92071	0.00179244	0.074957	-1.1163	ILMN_1769545	PRPF19	stable	27339
-0.971864	9.47304	-3.91948	0.00179659	0.0750661	-1.1185	ILMN_1777397	MSX1	stable	4487
0.430335	8.28899	3.91748	0.00180336	0.075092	-1.12208	ILMN_1684929	TOPBP1	stable	11073
-0.471383	8.06702	-3.91523	0.001811	0.0753458	-1.12611	ILMN_1691855	CACNA1B	stable	774
-0.532454	10.0088	-3.91364	0.00181641	0.0755034	-1.12895	ILMN_1731991	SCYL1	stable	57410
-0.286304	7.09101	-3.91246	0.00182045	0.0755034	-1.13106	ILMN_1677018	HOXA4	stable	3201
-0.690091	7.57178	-3.91082	0.00182608	0.0755034	-1.134	ILMN_1773553	FLJ46906	stable	441172
-0.267166	8.66291	-3.91073	0.00182638	0.0755034	-1.13416	ILMN_1714216	TSC2	stable	7249
0.840389	8.85846	3.91053	0.00182708	0.0755034	-1.13452	ILMN_1692177	TSC22D1	stable	8848
2.21217	9.30343	3.90991	0.00182918	0.0755034	-1.13562	ILMN_1790778	PNMA2	stable	10687
-0.825587	8.6136	-3.90685	0.00183976	0.0756731	-1.1411	ILMN_1670130	ARID3A	stable	1820
0.429874	10.4299	3.90661	0.00184058	0.0756731	-1.14153	ILMN_1729051	MSH6	stable	2956
-0.651997	8.26344	-3.9031	0.00185278	0.0759825	-1.14782	ILMN_1719199	TULP3	stable	7289
-0.481335	8.04473	-3.90112	0.00185969	0.0761379	-1.15136	ILMN_1733841	TCF7L1	stable	83439
-1.24479	11.8994	-3.90008	0.00186332	0.0761591	-1.15322	ILMN_1757877	HCFC1R1	stable	54985
-0.444701	10.0384	-3.89937	0.00186579	0.076196	-1.15448	ILMN_1770048	DPH5	stable	51611
0.934726	9.96889	3.89849	0.00186889	0.0762589	-1.15606	ILMN_2183409	SCARB1	stable	949
0.589207	9.44284	3.89757	0.00187211	0.0763264	-1.1577	ILMN_1792660	CAMSAP2	stable	23271
0.560622	10.9598	3.89515	0.00188068	0.0765478	-1.16204	ILMN_1755727	KDM5B	stable	10765
-0.719946	8.9316	-3.89465	0.00188241	0.0765547	-1.16292	ILMN_1810147	ZNF524	stable	147807
-0.371563	8.24067	-3.89413	0.00188427	0.0765662	-1.16386	ILMN_1745784	ZNF324	stable	25799
-0.660132	9.27293	-3.8931	0.00188793	0.0765665	-1.16571	ILMN_1814247	TCFL5	stable	10732
0.854457	11.8798	3.89262	0.00188961	0.0765665	-1.16656	ILMN_1708416	ARL6IP1	stable	23204
0.283048	8.69507	3.89236	0.00189055	0.0765665	-1.16703	ILMN_1788347	CIPC	stable	85457
-0.598879	7.56886	-3.89163	0.00189314	0.076608	-1.16833	ILMN_1653719	ITGBL1	stable	9358
-0.568153	9.47849	-3.88749	0.00190794	0.0771427	-1.17574	ILMN_1784113	NAT14	stable	57106
0.598671	10.6169	3.88437	0.00191917	0.0773157	-1.18133	ILMN_1666933	ASH2L	stable	9070
1.36212	7.80195	3.88384	0.0019211	0.0773157	-1.18229	ILMN_1703178	SCG2	stable	7857
-0.481922	8.82678	-3.88373	0.00192151	0.0773157	-1.18249	ILMN_1729495	TRIM41	stable	90933
1.02957	10.6562	3.88352	0.00192226	0.0773157	-1.18286	ILMN_1694075	GADD45A	stable	1647
1.46096	10.1313	3.88323	0.00192331	0.0773157	-1.18338	ILMN_1672124	GASK1B	stable	51313
1.44164	8.05791	3.88273	0.00192512	0.0773247	-1.18428	ILMN_1831106	LINC02381	stable	400043
-0.745751	10.3023	-3.88106	0.00193117	0.0774309	-1.18726	ILMN_1674985	TMEM51	stable	55092
0.311489	7.11634	3.88042	0.0019335	0.0774309	-1.18841	ILMN_1680494	CPSF7	stable	79869
0.676897	8.77813	3.87926	0.00193772	0.0775118	-1.19049	ILMN_1700733	FAM214A	stable	56204
-0.665495	7.39505	-3.8765	0.00194782	0.077852	-1.19543	ILMN_1789400	FOXD2	stable	2306
0.460256	7.71024	3.87536	0.00195201	0.0779079	-1.19748	ILMN_1689029	WDR7	stable	23335
-0.835894	11.2336	-3.87525	0.00195241	0.0779079	-1.19767	ILMN_1735788	TRIOBP	stable	11078
0.791413	8.96478	3.87292	0.00196099	0.0781228	-1.20185	ILMN_1803977	GALNT1	stable	2589
0.917953	7.57715	3.87188	0.00196484	0.0782122	-1.20372	ILMN_1675331	PEG3	stable	5178
-0.382974	8.21517	-3.86913	0.00197502	0.0783636	-1.20863	ILMN_1793386	MED12	stable	9968
-0.464241	8.44242	-3.86912	0.00197507	0.0783636	-1.20866	ILMN_1758806	CFAP410	stable	755
1.17129	10.14	3.8687	0.0019766	0.0783636	-1.2094	ILMN_1788547	GCLM	stable	2730
-0.984138	8.41014	-3.86825	0.00197828	0.0783636	-1.2102	ILMN_1662587	PNPLA7	stable	375775
0.437542	7.14074	3.8666	0.00198446	0.0785447	-1.21317	ILMN_2163206	CCDC110	stable	256309
-1.55535	9.33664	-3.86455	0.00199211	0.0787837	-1.21684	ILMN_1663080	LFNG	stable	3955
0.379526	7.28575	3.86383	0.00199484	0.0788082	-1.21814	ILMN_1779347	GARNL3	stable	84253
-0.765746	12.8548	-3.86196	0.00200185	0.0789624	-1.22148	ILMN_1734353	GPX4	stable	2879
-0.642714	8.34693	-3.86015	0.00200869	0.0789624	-1.22472	ILMN_1659659	MAGEH1	stable	28986
-1.87982	10.4832	-3.86013	0.00200876	0.0789624	-1.22476	ILMN_1739496	PRRX1	stable	5396
0.51981	12.1979	3.85914	0.00201251	0.0789761	-1.22653	ILMN_1693311	TMBIM6	stable	7009
-0.438833	9.47183	-3.85888	0.00201352	0.0789761	-1.22701	ILMN_1776088	NAT9	stable	26151
-0.569641	8.03741	-3.85695	0.00202085	0.0791377	-1.23047	ILMN_2093720	THG1L	stable	54974
-0.593188	7.90556	-3.85491	0.00202863	0.0791377	-1.23413	ILMN_1666206	GSDMB	stable	55876
-0.387076	8.9834	-3.85129	0.0020425	0.0795516	-1.24061	ILMN_1728224	OGFR	stable	11054
0.291473	7.31345	3.84996	0.00204764	0.079688	-1.243	ILMN_1662865	CPPED1	stable	55313
-0.685097	8.00484	-3.84791	0.00205555	0.0798051	-1.24667	ILMN_1784706	GABRE	stable	2564
-0.819833	8.7659	-3.8473	0.0020579	0.0798329	-1.24776	ILMN_1714445	SLC6A9	stable	6536
0.44333	12.8748	3.84373	0.0020718	0.0800843	-1.25417	ILMN_1669424	YBX1	stable	4904
-0.587185	7.50778	-3.84352	0.00207263	0.0800843	-1.25455	ILMN_1690034	SOD3	stable	6649
-0.61887	7.74081	-3.84134	0.00208117	0.0802645	-1.25846	ILMN_1723910	WT1-AS	stable	51352
0.62434	7.45889	3.84066	0.00208383	0.0802645	-1.25968	ILMN_1755215	SAMD5	stable	389432
0.651609	9.45159	3.8388	0.00209113	0.0802794	-1.263	ILMN_1736939	UGCG	stable	7357
-0.344964	10.8535	-3.83878	0.00209125	0.0802794	-1.26306	ILMN_1809010	PSMC3	stable	5702
0.609555	10.1721	3.83869	0.0020916	0.0802794	-1.26322	ILMN_1700276	JKAMP	stable	51528
0.301623	7.14807	3.83847	0.00209244	0.0802794	-1.2636	ILMN_1714223	LETM2	stable	137994
0.950403	9.25701	3.83544	0.00210444	0.0806529	-1.26904	ILMN_1785891	PRKD1	stable	5587
-0.219538	7.10729	-3.83422	0.00210927	0.0807346	-1.27122	ILMN_1661251	SPAM1	stable	6677
0.752871	9.68506	3.83242	0.00211645	0.0809458	-1.27446	ILMN_1747162	DDX47	stable	51202
0.397328	9.09744	3.83122	0.00212124	0.0810451	-1.27661	ILMN_1770692	WDR12	stable	55759
0.467165	7.47255	3.83094	0.00212236	0.0810451	-1.27711	ILMN_1701507	EHHADH	stable	1962
-3.0537	11.1553	-3.82982	0.00212685	0.0810997	-1.27912	ILMN_2148527	H19	stable	283120
0.435366	7.82769	3.82975	0.00212712	0.0810997	-1.27924	ILMN_1815121	PLAGL1	stable	5325
-0.544786	8.28624	-3.82643	0.0021405	0.0812486	-1.28521	ILMN_1717262	PROCR	stable	10544
-0.643612	10.6784	-3.82533	0.00214493	0.0813341	-1.28718	ILMN_1719205	FBL	stable	2091
-0.639277	12.6748	-3.82428	0.00214919	0.0814322	-1.28906	ILMN_2154671	COX6B1	stable	1340
0.632235	8.14004	3.81918	0.00216995	0.0820673	-1.29821	ILMN_1768194	BIRC2	stable	329
-0.892877	7.70474	-3.81893	0.002171	0.0820673	-1.29867	ILMN_1767685	SERPINB7	stable	8710
-0.265124	7.64283	-3.81547	0.00218521	0.0824893	-1.30488	ILMN_1779989	GLI1	stable	2735
-0.654388	8.68713	-3.8153	0.00218589	0.0824893	-1.30518	ILMN_1812618	ARAP3	stable	64411
0.693947	9.81871	3.81319	0.00219462	0.0825764	-1.30897	ILMN_1662839	PLEKHA1	stable	59338
-0.659233	8.02841	-3.81192	0.0021999	0.0826478	-1.31125	ILMN_2173975	RTP4	stable	64108
0.670076	9.9206	3.81083	0.00220442	0.0827357	-1.31321	ILMN_1722502	CCT6A	stable	908
-0.321891	7.49581	-3.80952	0.0022099	0.0828321	-1.31557	ILMN_1734479	ASIC3	stable	9311
0.493256	8.42945	3.80818	0.00221548	0.082895	-1.31797	ILMN_1801236	SPART	stable	23111
-0.813231	10.6778	-3.80749	0.00221837	0.082895	-1.31921	ILMN_1740319	IFI27L2	stable	83982
-0.73763	7.93211	-3.80687	0.00222095	0.0829279	-1.32032	ILMN_1738825	HIC1	stable	3090
-0.345243	7.94786	-3.80552	0.00222665	0.0829993	-1.32275	ILMN_1774739	MMP14	stable	4323
0.475102	8.07211	3.80478	0.00222975	0.0829993	-1.32408	ILMN_1811636	IFT57	stable	55081
0.34259	8.30265	3.80307	0.00223695	0.0829993	-1.32715	ILMN_1784269	AASDH	stable	132949
0.608306	12.6193	3.80278	0.00223817	0.0829993	-1.32766	ILMN_1814726	SCARB2	stable	950
-0.385724	8.31978	-3.80215	0.00224086	0.0830359	-1.32881	ILMN_2061452	ORC2	stable	4999
0.51376	7.57496	3.79645	0.0022651	0.0832779	-1.33904	ILMN_1699772	RRAGD	stable	58528
-0.362338	9.25762	-3.79543	0.00226945	0.0832779	-1.34087	ILMN_1711886	ALG3	stable	10195
0.766619	9.9189	3.79542	0.00226949	0.0832779	-1.34088	ILMN_1670926	CHST15	stable	51363
-0.429077	7.73197	-3.79538	0.00226968	0.0832779	-1.34096	ILMN_1781803	FIZ1	stable	84922
-0.985285	7.84811	-3.7938	0.00227646	0.0832779	-1.3438	ILMN_1814917	TLE2	stable	7089
0.467154	7.41537	3.79343	0.00227804	0.0832779	-1.34446	ILMN_1661695	IRAK3	stable	11213
-0.422887	10.5198	-3.79336	0.00227837	0.0832779	-1.3446	ILMN_1808202	R3HDM4	stable	91300
0.685357	7.40061	3.79275	0.00228097	0.0832779	-1.34569	ILMN_1719351	TCF21	stable	6943
-0.787108	7.80924	-3.79257	0.00228177	0.0832779	-1.34602	ILMN_1798926	SOCS2	stable	8835
-0.588167	10.8933	-3.79236	0.00228267	0.0832779	-1.34639	ILMN_1808404	RHBDF1	stable	64285
-0.442839	7.36861	-3.79235	0.00228272	0.0832779	-1.34642	ILMN_1681674	MAD1L1	stable	8379
0.447059	9.76029	3.7923	0.00228293	0.0832779	-1.3465	ILMN_1788961	PPP2R2A	stable	5520
-0.613126	7.28331	-3.79178	0.00228516	0.0832779	-1.34743	ILMN_1722680	DSEL	stable	92126
0.410264	7.36549	3.79144	0.00228663	0.0832779	-1.34805	ILMN_1764854	ZNF761	stable	388561
0.29975	7.13483	3.78829	0.00230029	0.0836502	-1.35371	ILMN_1703688	RASA2	stable	5922
0.899387	7.48723	3.78592	0.0023106	0.0839627	-1.35797	ILMN_1716591	SPRR1A	stable	6698
0.755609	8.35415	3.78518	0.00231383	0.0840175	-1.35929	ILMN_1784300	TUBA4A	stable	7277
0.841062	12.5004	3.7844	0.00231725	0.0840773	-1.3607	ILMN_1683146	FTH1	stable	2495
-0.760708	11.0709	-3.78402	0.00231892	0.0840773	-1.36138	ILMN_1671374	C19orf53	stable	28974
0.359496	7.37056	3.78354	0.00232102	0.0840855	-1.36224	ILMN_1684726	C2orf27A	stable	29798
-0.535256	9.3006	-3.78318	0.0023226	0.0840855	-1.36289	ILMN_1782377	SMG1P2	stable	440354
-0.509058	10.4427	-3.78043	0.0023347	0.0843634	-1.36784	ILMN_1805512	WDR13	stable	64743
-0.376826	7.8503	-3.77857	0.00234289	0.0844446	-1.37117	ILMN_1660582	LIG3	stable	3980
0.288709	7.62835	3.77184	0.00237287	0.0852104	-1.38326	ILMN_1793671	TFDP2	stable	7029
0.292863	8.03037	3.77132	0.00237523	0.0852324	-1.38421	ILMN_1788810	NAA25	stable	80018
-0.786034	12.3225	-3.76976	0.00238223	0.0853867	-1.38701	ILMN_1660577	ATP5MC2	stable	517
-1.45608	11.8427	-3.76949	0.00238348	0.0853867	-1.3875	ILMN_1651958	MGP	stable	4256
0.241973	7.40602	3.7692	0.00238478	0.0853867	-1.38803	ILMN_1694274	NDUFC2	stable	4718
0.463221	7.91671	3.76838	0.00238848	0.0854563	-1.3895	ILMN_1792972	ZNF439	stable	90594
-0.265589	7.31214	-3.76798	0.00239025	0.0854572	-1.39021	ILMN_1735231	ZSWIM4	stable	65249
-0.946581	9.46825	-3.76634	0.00239772	0.0855817	-1.39317	ILMN_1802151	OSBPL5	stable	114879
-0.357801	12.6677	-3.76593	0.00239957	0.0855817	-1.3939	ILMN_1657204	SAE1	stable	10055
0.436815	8.96329	3.76518	0.00240296	0.0855817	-1.39525	ILMN_2078389	SLC4A2	stable	6522
-0.489381	7.43444	-3.76462	0.00240553	0.0855817	-1.39626	ILMN_1777759	FIGNL2	stable	401720
0.500928	9.83819	3.76374	0.00240952	0.0855817	-1.39784	ILMN_1651886	CWF19L1	stable	55280
0.360851	12.5473	3.76329	0.00241158	0.0855926	-1.39865	ILMN_1728467	GHITM	stable	27069
-0.976223	9.05178	-3.76105	0.00242181	0.0856376	-1.40268	ILMN_1712532	CARD9	stable	64170
0.381623	11.5717	3.7608	0.00242294	0.0856376	-1.40313	ILMN_1745904	CCDC6	stable	8030
0.731437	12.1069	3.76058	0.00242396	0.0856376	-1.40352	ILMN_1714433	MARCKSL1	stable	65108
-0.418293	7.99975	-3.76048	0.0024244	0.0856376	-1.4037	ILMN_1760620	TMEM33	stable	55161
0.371021	7.54256	3.75974	0.00242781	0.0856376	-1.40503	ILMN_1700257	FAM241A	stable	132720
0.485847	7.46307	3.75956	0.00242864	0.0856376	-1.40536	ILMN_1741711	DOP1B	stable	9980
0.551622	8.23179	3.75802	0.0024357	0.0858247	-1.40812	ILMN_1674032	ABCD3	stable	5825
-0.459797	8.29778	-3.75603	0.00244492	0.0860872	-1.41171	ILMN_1746378	GHDC	stable	84514
-0.236278	7.29043	-3.75535	0.00244804	0.0861351	-1.41293	ILMN_1729832	EIF4H	stable	7458
-0.58495	8.69543	-3.75443	0.00245232	0.0862234	-1.41459	ILMN_1804679	KAT8	stable	84148
-0.37309	8.06306	-3.75349	0.00245666	0.0863139	-1.41627	ILMN_1794780	SHARPIN	stable	81858
-0.539817	9.35422	-3.75164	0.0024653	0.086555	-1.41961	ILMN_1802096	ABTB1	stable	80325
-0.893616	11.8764	-3.75029	0.00247158	0.086713	-1.42203	ILMN_1695404	LY6E	stable	4061
0.544029	7.38973	3.74762	0.00248411	0.0870902	-1.42684	ILMN_1707553	GAREM1	stable	64762
-0.489601	7.58072	-3.74722	0.00248599	0.0870936	-1.42756	ILMN_1802653	EBI3	stable	10148
0.294698	7.4014	3.74486	0.00249709	0.0873291	-1.4318	ILMN_1706265	TRIM61	stable	391712
-0.205026	7.0604	-3.74465	0.00249808	0.0873291	-1.43217	ILMN_1664124	FLJ13224	stable	79857
-0.585983	10.1888	-3.74103	0.00251526	0.0878667	-1.43869	ILMN_1760741	NDUFA9	stable	4704
-0.35435	7.52455	-3.7402	0.00251922	0.0879419	-1.44019	ILMN_2199022	SAP30BP	stable	29115
0.57428	8.71963	3.73915	0.00252424	0.0880544	-1.44208	ILMN_1654773	CASK	stable	8573
1.17596	8.69611	3.73609	0.00253888	0.0884452	-1.44758	ILMN_1664071	TNNT2	stable	7139
0.817739	8.45694	3.73606	0.00253907	0.0884452	-1.44765	ILMN_1695271	RPP25	stable	54913
-0.32612	7.49565	-3.7356	0.00254125	0.0884581	-1.44847	ILMN_1778053	SLC39A7	stable	7922
1.60793	11.0236	3.73375	0.00255016	0.0887049	-1.4518	ILMN_1680774	LOC728392	stable	728392
-0.729163	10.7267	-3.73111	0.00256297	0.0890871	-1.45656	ILMN_2195482	CACNB3	stable	784
0.660644	10.7181	3.72967	0.00256993	0.0892019	-1.45914	ILMN_1748591	ODC1	stable	4953
0.620888	11.3516	3.72899	0.00257324	0.089253	-1.46036	ILMN_1654262	ZMAT3	stable	64393
-0.25962	7.37395	-3.7278	0.00257905	0.0893429	-1.46251	ILMN_1685042	TNS2	stable	23371
-1.68526	9.90513	-3.72771	0.00257949	0.0893429	-1.46267	ILMN_1801205	GPNMB	stable	10457
-0.401081	7.91433	-3.72641	0.00258585	0.0894965	-1.46501	ILMN_1772845	SNRNP35	stable	11066
0.82782	7.50698	3.72606	0.00258759	0.0894965	-1.46565	ILMN_1706960	KIAA1217	stable	56243
-0.607914	8.64883	-3.72538	0.00259088	0.0895002	-1.46686	ILMN_1659905	FKBP10	stable	60681
0.687007	11.065	3.72353	0.00260001	0.0896717	-1.4702	ILMN_1745954	CORO1C	stable	23603
0.714187	8.09003	3.72224	0.00260638	0.0898281	-1.47253	ILMN_1698231	RRM2B	stable	50484
-0.24652	7.19624	-3.71834	0.00262566	0.0904288	-1.47954	ILMN_1782753	LOC153684	stable	153684
0.864429	7.52988	3.7175	0.00262989	0.0905092	-1.48107	ILMN_1677308	HMCN1	stable	83872
0.746546	11.625	3.71713	0.00263171	0.0905092	-1.48173	ILMN_2395969	PRDX3	stable	10935
-0.446871	7.73568	-3.71586	0.00263807	0.0906641	-1.48402	ILMN_2082762	SNORD68	stable	606500
-0.593317	12.2256	-3.71288	0.00265299	0.0911126	-1.48938	ILMN_1808041	RPL10A	stable	4736
0.637327	9.31085	3.71011	0.00266693	0.0914457	-1.49437	ILMN_1713668	TSNAX	stable	7257
0.500431	8.7342	3.70791	0.00267809	0.0914457	-1.49834	ILMN_1744647	CAND1	stable	55832
-0.490065	10.1556	-3.70703	0.00268255	0.0914457	-1.49992	ILMN_1781386	WIPI1	stable	55062
0.456587	11.2868	3.70697	0.00268285	0.0914457	-1.50003	ILMN_1703244	MAP1LC3B	stable	81631
1.29178	8.23365	3.70618	0.00268688	0.0914457	-1.50145	ILMN_1810069	CCNYL1	stable	151195
-0.562209	7.97264	-3.70601	0.00268771	0.0914457	-1.50175	ILMN_1693233	KIAA0513	stable	9764
-0.774388	8.97626	-3.70585	0.00268854	0.0914457	-1.50204	ILMN_1676528	BTN3A2	stable	11118
-0.541035	8.86639	-3.70583	0.00268866	0.0914457	-1.50209	ILMN_2056551	RBMX2	stable	51634
0.392116	7.43858	3.70545	0.00269058	0.0914457	-1.50276	ILMN_1663281	ZNF702P	stable	79986
-1.13551	7.85911	-3.70436	0.00269615	0.0915641	-1.50473	ILMN_1786598	COL14A1	stable	7373
-1.11995	7.81231	-3.70365	0.00269978	0.0916077	-1.50601	ILMN_1680973	FOXF1	stable	2294
-0.47689	10.8714	-3.70289	0.0027037	0.0916077	-1.50739	ILMN_1655377	MRPS22	stable	56945
-0.819636	8.65345	-3.70184	0.00270905	0.0916795	-1.50927	ILMN_2169025	JOSD2	stable	126119
0.368949	7.88617	3.7015	0.00271082	0.0916795	-1.50989	ILMN_1761101	CCDC112	stable	153733
-1.40513	9.48298	-3.69941	0.00272159	0.0919162	-1.51366	ILMN_1699574	NRP1	stable	8829
0.392519	9.50567	3.69828	0.00272742	0.0920347	-1.51569	ILMN_1711919	SCYL2	stable	55681
1.31484	9.78362	3.698	0.00272887	0.0920347	-1.5162	ILMN_1739942	FAM117B	stable	150864
-0.645155	8.47003	-3.69696	0.00273422	0.0920623	-1.51806	ILMN_1775380	SMOX	stable	54498
0.705976	7.52342	3.69689	0.00273459	0.0920623	-1.51819	ILMN_1693985	JPH1	stable	56704
-0.629824	10.4596	-3.69675	0.00273534	0.0920623	-1.51845	ILMN_1711314	NUDT5	stable	11164
-0.326273	7.31319	-3.69313	0.00275417	0.0925044	-1.52497	ILMN_1681678	CTDSP1	stable	58190
0.601119	11.5739	3.69264	0.00275672	0.0925264	-1.52585	ILMN_1688526	ARL5A	stable	26225
0.190246	7.01439	3.69155	0.00276242	0.0925602	-1.52782	ILMN_1797191	KIAA0040	stable	9674
-0.470545	8.43285	-3.691	0.00276531	0.0925602	-1.52881	ILMN_1765532	NELFE	stable	7936
1.82158	8.77047	3.69015	0.00276975	0.0926451	-1.53033	ILMN_1806533	PDE7B	stable	27115
-0.447746	7.17589	-3.68946	0.0027734	0.0926908	-1.53159	ILMN_1791847	DAPK2	stable	23604
0.500204	10.8502	3.68917	0.00277491	0.0926908	-1.5321	ILMN_1798254	ACTR10	stable	55860
1.25436	7.92976	3.6884	0.00277895	0.0927573	-1.53349	ILMN_1653687	GALNT9	stable	50614
-0.287752	7.46138	-3.68657	0.00278863	0.0929582	-1.53679	ILMN_1689086	CTSC	stable	1075
0.462955	7.7952	3.68527	0.0027955	0.0930386	-1.53913	ILMN_1804629	TPK1	stable	27010
0.580906	8.53943	3.68278	0.00280872	0.0933093	-1.54362	ILMN_1736623	NCKIPSD	stable	51517
0.292513	7.76047	3.67741	0.00283747	0.0940721	-1.5533	ILMN_1703036	WRNIP1	stable	56897
0.207187	7.00182	3.67441	0.00285369	0.0942716	-1.55871	ILMN_1651710	IQCD	stable	115811
-0.822052	8.92158	-3.67409	0.00285544	0.0942716	-1.5593	ILMN_1769288	MAGI2-AS3	stable	100505881
-0.374171	7.49981	-3.67394	0.00285625	0.0942716	-1.55957	ILMN_1711748	PLTP	stable	5360
0.464481	8.06588	3.6738	0.00285701	0.0942716	-1.55982	ILMN_1797576	PLEKHA3	stable	65977
-0.805238	7.8665	-3.67322	0.00286013	0.0943108	-1.56086	ILMN_1744929	PTGER1	stable	5731
-0.491023	8.67352	-3.67118	0.00287123	0.0945344	-1.56454	ILMN_1654516	TMEM120A	stable	83862
0.544605	10.768	3.67112	0.00287157	0.0945344	-1.56465	ILMN_1677396	NDFIP2	stable	54602
-2.86859	10.0826	-3.6703	0.00287604	0.0945776	-1.56613	ILMN_1658494	RGCC	stable	28984
0.648214	7.44432	3.66995	0.00287791	0.0945776	-1.56675	ILMN_1691846	G0S2	stable	50486
0.262951	8.81778	3.66927	0.00288166	0.0946372	-1.56799	ILMN_1680109	CERT1	stable	10087
-1.43887	8.95799	-3.667	0.00289411	0.0947029	-1.57208	ILMN_1751161	COL7A1	stable	1294
0.207956	6.95647	3.66473	0.00290658	0.094881	-1.57617	ILMN_1706051	PLD5	stable	200150
2.41257	8.76285	3.66279	0.0029173	0.0951036	-1.57967	ILMN_1766955	VCAM1	stable	7412
1.66559	9.98261	3.66243	0.00291929	0.095105	-1.58032	ILMN_2082209	TOX2	stable	84969
-1.99226	8.76107	-3.66152	0.00292436	0.095143	-1.58196	ILMN_1795342	MLPH	stable	79083
0.565235	8.80476	3.66004	0.00293258	0.0952836	-1.58463	ILMN_1751452	NDFIP1	stable	80762
-0.755211	10.0941	-3.65841	0.00294165	0.0953368	-1.58757	ILMN_1668228	RPL18	stable	6141
-0.341928	7.55328	-3.65697	0.00294972	0.095459	-1.59017	ILMN_1658420	DSCAM	stable	1826
-0.409801	10.6061	-3.65381	0.00296747	0.0958422	-1.59587	ILMN_1786972	SARS1	stable	6301
-0.495407	7.86974	-3.65346	0.00296942	0.0958422	-1.5965	ILMN_1699931	HCST	stable	10870
1.00298	8.06436	3.65045	0.00298643	0.0961409	-1.60192	ILMN_1739645	ANLN	stable	54443
0.446802	7.39857	3.65018	0.00298797	0.0961409	-1.60242	ILMN_1689831	EPB41L4A-DT	stable	54508
-0.605153	7.66166	-3.65008	0.00298852	0.0961409	-1.60259	ILMN_1678323	AASS	stable	10157
0.223988	7.11561	3.64597	0.00301198	0.0965773	-1.61002	ILMN_1654013	HID1	stable	283987
-0.534331	11.8839	-3.64488	0.0030182	0.0966369	-1.61198	ILMN_1690921	STAT2	stable	6773
-0.531306	10.8006	-3.64424	0.00302184	0.0966369	-1.61313	ILMN_1752340	ARF5	stable	381
-0.640168	10.4412	-3.64391	0.00302374	0.0966369	-1.61372	ILMN_1722905	MRPS11	stable	64963
0.748079	8.14579	3.64286	0.00302982	0.0967679	-1.61563	ILMN_1665557	USP15	stable	9958
0.364828	12.1909	3.63841	0.0030555	0.0973331	-1.62365	ILMN_1716524	RAB7A	stable	7879
-1.43539	10.3044	-3.63558	0.00307197	0.0974957	-1.62876	ILMN_2232854	FAP	stable	2191
-0.697627	7.38209	-3.63554	0.00307219	0.0974957	-1.62883	ILMN_1708107	DPT	stable	1805
-0.405077	8.75706	-3.63542	0.0030729	0.0974957	-1.62905	ILMN_1652505	APEX2	stable	27301
0.501999	11.2599	3.63528	0.00307375	0.0974957	-1.62931	ILMN_1698934	CMTM7	stable	112616
0.314442	7.24456	3.63513	0.00307459	0.0974957	-1.62957	ILMN_1717010	WDPCP	stable	51057
-0.570943	7.3094	-3.63448	0.0030784	0.0975534	-1.63075	ILMN_2098297	RADIL	stable	55698
-0.588919	9.91869	-3.63367	0.00308313	0.0976398	-1.6322	ILMN_1704531	PTGR1	stable	22949
-0.541339	8.89796	-3.63324	0.00308569	0.0976574	-1.63299	ILMN_1798270	SMCO4	stable	56935
0.338458	10.391	3.63218	0.00309188	0.0977899	-1.6349	ILMN_1799128	SLC30A9	stable	10463
-0.678691	8.8163	-3.6277	0.0031183	0.0984978	-1.64298	ILMN_1742187	MAN1A1	stable	4121
-1.53999	8.99207	-3.627	0.00312246	0.0985656	-1.64425	ILMN_1728734	PSG5	stable	5673
0.300901	7.20942	3.62628	0.00312676	0.0986042	-1.64555	ILMN_2197693	CTNNA2	stable	1496
1.01046	7.94553	3.62583	0.00312942	0.0986042	-1.64636	ILMN_1814077	ZFPM2	stable	23414
0.405713	7.70349	3.62577	0.00312975	0.0986042	-1.64646	ILMN_1791949	PGBD1	stable	84547
0.289162	7.30492	3.62507	0.00313396	0.0986732	-1.64774	ILMN_1676626	ARID4A	stable	5926
0.67526	10.7371	3.62375	0.00314181	0.0987928	-1.65012	ILMN_1781819	PAPSS1	stable	9061
-0.466845	11.2731	-3.62202	0.00315212	0.0989487	-1.65323	ILMN_2164242	UBE2F	stable	140739
-1.24199	8.40393	-3.6219	0.00315285	0.0989487	-1.65345	ILMN_1804351	FZD7	stable	8324
0.923203	11.3328	3.61952	0.00316717	0.0992068	-1.65775	ILMN_1785330	SH3BP4	stable	23677
0.728562	7.24956	3.61872	0.00317196	0.0992376	-1.65919	ILMN_1662837	WFIKKN2	stable	124857
0.579947	8.19312	3.6185	0.00317331	0.0992376	-1.6596	ILMN_1761594	SHLD2	stable	54537
0.430625	9.02976	3.61736	0.00318021	0.0992376	-1.66166	ILMN_1795719	RPA1	stable	6117
-0.538326	9.56676	-3.61733	0.00318035	0.0992376	-1.6617	ILMN_1729748	PEF1	stable	553115
0.317414	7.28584	3.61641	0.00318591	0.0993474	-1.66336	ILMN_1758548	NEK7	stable	140609
-0.25769	7.14529	-3.61523	0.00319307	0.0994436	-1.66549	ILMN_1651415	DERL3	stable	91319
-0.779377	13.048	-3.61353	0.00320341	0.0995751	-1.66856	ILMN_1658356	PAMR1	stable	25891
1.21026	9.15844	3.61118	0.00321777	0.0998033	-1.67281	ILMN_1673113	F2RL1	stable	2150
-1.46845	8.64494	-3.61106	0.00321847	0.0998033	-1.67302	ILMN_1692056	HS3ST3A1	stable	9955
-0.311663	7.44616	-3.61097	0.00321902	0.0998033	-1.67318	ILMN_1781431	GLCCI1	stable	113263
-0.636783	7.87306	-3.60869	0.00323303	0.100113	-1.67731	ILMN_1670638	PITPNC1	stable	26207
0.841047	12.2036	3.60744	0.00324072	0.100288	-1.67956	ILMN_1651254	LPP	stable	4026
-0.781288	10.1711	-3.60624	0.0032481	0.100452	-1.68172	ILMN_1790797	VPS28	stable	51160
-0.492002	7.72629	-3.6043	0.0032601	0.100696	-1.68522	ILMN_1768279	NME6	stable	10201
-1.50675	8.64262	-3.60387	0.00326282	0.100716	-1.68602	ILMN_1790859	PLAC9	stable	219348
-0.996556	10.9738	-3.60063	0.00328293	0.101145	-1.69185	ILMN_2179083	LOXL4	stable	84171
-0.641148	8.96656	-3.59938	0.00329079	0.101226	-1.69412	ILMN_1737604	FGGY	stable	55277
0.549357	9.06826	3.59874	0.00329481	0.101226	-1.69528	ILMN_1799744	GALC	stable	2581
0.515159	7.53665	3.59856	0.00329593	0.101226	-1.69561	ILMN_1720771	STX11	stable	8676
0.637716	8.82523	3.59733	0.00330363	0.101331	-1.69782	ILMN_1700024	UST	stable	10090
-0.216022	7.1705	-3.59665	0.00330791	0.101339	-1.69905	ILMN_1707965	ZFHX4-AS1	stable	100192378
-0.448278	9.86101	-3.59416	0.00332361	0.101756	-1.70355	ILMN_1673421	LINC01720	stable	440704
-0.514022	10.1642	-3.59355	0.00332748	0.101765	-1.70465	ILMN_1765621	HDGF	stable	3068
-0.303547	7.77219	-3.59311	0.00333025	0.101765	-1.70544	ILMN_1734410	BNIP1	stable	662
-0.855426	9.5976	-3.59296	0.00333119	0.101765	-1.70571	ILMN_1779401	CHP1	stable	11261
-0.47443	9.88894	-3.59213	0.00333643	0.101765	-1.70721	ILMN_1751330	RBCK1	stable	10616
-0.433339	8.73069	-3.58778	0.00336421	0.102485	-1.71508	ILMN_1739749	B3GALT6	stable	126792
0.689347	10.0411	3.58614	0.0033747	0.10274	-1.71804	ILMN_1745415	BBX	stable	56987
-0.552675	10.0615	-3.58472	0.00338385	0.102826	-1.72061	ILMN_1754220	SF3A2	stable	8175
0.726787	8.25599	3.58273	0.00339664	0.103037	-1.72419	ILMN_1675803	FAM200B	stable	285550
-0.337877	9.11484	-3.58231	0.0033994	0.103039	-1.72496	ILMN_1690320	TTC23	stable	64927
0.193802	7.01906	3.58116	0.00340682	0.103039	-1.72703	ILMN_2123743	FCER1G	stable	2207
-0.396471	8.0947	-3.58102	0.00340776	0.103039	-1.72729	ILMN_2075847	ZC3H10	stable	84872
-0.270182	15.0915	-3.58048	0.00341121	0.103066	-1.72826	ILMN_1740429	FTL	stable	2512
-0.546129	8.25564	-3.58023	0.00341288	0.103066	-1.72872	ILMN_1743767	ZNF446	stable	55663
0.284266	10.0883	3.57985	0.00341535	0.103077	-1.72941	ILMN_1711878	ENOPH1	stable	58478
-0.882185	11.0429	-3.57875	0.0034225	0.103114	-1.73139	ILMN_1787345	FKBP11	stable	51303
-0.469618	8.47889	-3.57866	0.00342308	0.103114	-1.73155	ILMN_1758457	TBC1D16	stable	125058
-0.546646	9.62514	-3.57836	0.003425	0.103114	-1.73209	ILMN_1737580	DESI1	stable	27351
-1.27777	7.98045	-3.57493	0.00344744	0.103553	-1.73829	ILMN_1742272	REN	stable	5972
-0.255908	6.93635	-3.57468	0.00344911	0.103553	-1.73875	ILMN_1801366	DNASE1L2	stable	1775
1.17128	8.23882	3.57451	0.00345022	0.103553	-1.73905	ILMN_1695316	SLC39A8	stable	64116
-0.261949	7.2138	-3.57233	0.00346453	0.103919	-1.74298	ILMN_1783682	LINC02875	stable	388407
-0.333101	7.23395	-3.57095	0.00347369	0.103923	-1.74549	ILMN_1774901	GDPD3	stable	79153
-0.471752	8.74434	-3.57056	0.00347623	0.103923	-1.74618	ILMN_1773369	MRPL48	stable	51642
-0.585213	8.71297	-3.56916	0.00348548	0.103923	-1.74871	ILMN_2050109	GABARAP	stable	11337
1.05978	11.4111	3.56869	0.00348865	0.103923	-1.74957	ILMN_1681703	FOXO3	stable	2309
-0.420022	7.8522	-3.56845	0.00349023	0.103923	-1.75	ILMN_2189406	ARPIN	stable	348110
0.999909	7.54284	3.5673	0.00349787	0.104016	-1.75207	ILMN_1745688	HPD	stable	3242
-0.868548	8.20035	-3.56702	0.00349975	0.104016	-1.75258	ILMN_1752668	DAAM2	stable	23500
0.861018	9.13981	3.56139	0.00353748	0.104882	-1.76277	ILMN_1691892	TAGLN2	stable	8407
0.654789	7.94597	3.56068	0.00354225	0.10496	-1.76405	ILMN_1755419	EIF1AX	stable	1964
-0.348266	8.12208	-3.56	0.00354685	0.105033	-1.76528	ILMN_1720865	OSBPL7	stable	114881
0.384484	8.74823	3.55793	0.00356085	0.105255	-1.76902	ILMN_1741331	AP5M1	stable	55745
-0.494427	8.49818	-3.55701	0.00356705	0.105288	-1.77067	ILMN_1653412	RAX2	stable	84839
-0.429397	9.86409	-3.55655	0.00357017	0.105288	-1.7715	ILMN_1693317	TRAPPC12	stable	51112
-0.262227	7.01357	-3.55609	0.00357331	0.105305	-1.77233	ILMN_1728301	GAD2	stable	2572
0.493723	7.96752	3.5546	0.00358349	0.10535	-1.77503	ILMN_1666827	TRAPPC11	stable	60684
1.91478	11.4384	3.55419	0.00358627	0.105359	-1.77577	ILMN_1744381	SERPINE1	stable	5054
-0.181963	7.10708	-3.55371	0.00358952	0.105359	-1.77663	ILMN_1795564	SPINDOC	stable	144097
-0.525825	8.97226	-3.55361	0.00359026	0.105359	-1.77683	ILMN_1781623	TEX264	stable	51368
-0.483519	9.43281	-3.55123	0.00360657	0.105647	-1.78113	ILMN_1740160	PLCG1	stable	5335
0.744504	7.32381	3.55001	0.00361492	0.105736	-1.78332	ILMN_1655867	PLAAT1	stable	57110
-0.583517	8.7238	-3.54953	0.00361827	0.105736	-1.7842	ILMN_1743582	NUDT22	stable	84304
-1.00022	10.0542	-3.54734	0.00363337	0.106045	-1.78815	ILMN_1697820	HINT2	stable	84681
0.718993	8.2729	3.54682	0.00363697	0.106045	-1.7891	ILMN_1659255	RP2	stable	6102
0.490159	7.98248	3.54019	0.0036832	0.106992	-1.80108	ILMN_1696704	TLE4	stable	7091
0.379807	7.22266	3.53763	0.0037012	0.107331	-1.80571	ILMN_1756443	INHA	stable	3623
0.63565	9.72877	3.53536	0.00371721	0.107355	-1.80981	ILMN_1805800	RAB5A	stable	5868
0.663739	9.81132	3.5353	0.00371766	0.107355	-1.80992	ILMN_1715069	TANK	stable	10010
-0.412555	8.34527	-3.53274	0.00373582	0.107751	-1.81455	ILMN_1713884	TSR3	stable	115939
0.448111	7.75451	3.53044	0.00375222	0.108097	-1.8187	ILMN_2074258	BARD1	stable	580
0.168763	7.33566	3.52865	0.00376508	0.108213	-1.82195	ILMN_1675219	WDHD1	stable	11169
-0.717982	8.64275	-3.52844	0.00376657	0.108213	-1.82233	ILMN_1687864	POP5	stable	51367
-0.257003	7.17931	-3.52765	0.00377226	0.108213	-1.82376	ILMN_1913407	ARHGEF17-AS1	stable	100287837
0.399499	8.90824	3.52664	0.00377954	0.108213	-1.82559	ILMN_1710571	TENT4B	stable	64282
0.72266	9.9992	3.52659	0.0037799	0.108213	-1.82568	ILMN_1742461	UAP1	stable	6675
-0.436753	9.53803	-3.5242	0.00379712	0.108446	-1.82999	ILMN_1699636	ACIN1	stable	22985
0.870115	9.73775	3.52412	0.00379768	0.108446	-1.83013	ILMN_1770922	TMEM45A	stable	55076
0.821661	8.32594	3.52356	0.00380177	0.108499	-1.83115	ILMN_2159453	STXBP2	stable	6813
-0.401704	7.20804	-3.52138	0.00381758	0.108843	-1.83509	ILMN_1665682	IL15RA	stable	3601
0.609438	10.5443	3.52037	0.00382496	0.108843	-1.83692	ILMN_1654946	ZSCAN18	stable	65982
0.403541	7.95064	3.51795	0.00384264	0.109219	-1.8413	ILMN_1782551	E2F5	stable	1875
-0.429439	12.3732	-3.51762	0.003845	0.109222	-1.84188	ILMN_1814156	PSMB7	stable	5695
-0.675919	8.63165	-3.51568	0.00385925	0.1095	-1.84539	ILMN_2212763	ICAM3	stable	3385
0.906957	9.44085	3.51305	0.00387871	0.109924	-1.85016	ILMN_1704446	SLC6A10P	stable	386757
1.32776	8.70707	3.5127	0.00388129	0.109933	-1.85079	ILMN_1736533	RND2	stable	8153
-1.04502	11.7148	-3.51237	0.0038837	0.109938	-1.85138	ILMN_1658802	KRTCAP2	stable	200185
0.64308	8.09911	3.51076	0.00389561	0.110211	-1.85429	ILMN_1772239	ADAMTS7	stable	11173
0.554292	9.14259	3.51009	0.00390064	0.11023	-1.85551	ILMN_1804988	MOAP1	stable	64112
1.49667	12.003	3.51007	0.00390081	0.11023	-1.85555	ILMN_1800659	PGM1	stable	5236
0.229166	7.07385	3.50967	0.00390371	0.110248	-1.85626	ILMN_1809890	ELP1	stable	8518
0.212472	7.07342	3.50726	0.00392176	0.110694	-1.86064	ILMN_1698148	CHD5	stable	26038
-0.535227	10.6831	-3.50578	0.00393281	0.110839	-1.8633	ILMN_1653708	CORO1B	stable	57175
0.535661	10.5948	3.50577	0.00393287	0.110839	-1.86332	ILMN_1682694	VMA21	stable	203547
-1.69956	11.9384	-3.50447	0.00394261	0.111026	-1.86567	ILMN_1726589	CD248	stable	57124
-0.866233	7.80212	-3.50188	0.00396216	0.111255	-1.87036	ILMN_1812841	C8orf34	stable	116328
0.467232	7.8688	3.49979	0.00397794	0.111476	-1.87413	ILMN_1778213	STK33	stable	65975
0.24516	14.4751	3.49951	0.00398014	0.111476	-1.87465	ILMN_1656791	RPS6	stable	6194
-1.18995	10.5363	-3.49722	0.00399752	0.111798	-1.87879	ILMN_1726460	RPL14	stable	9045
-1.08026	7.94724	-3.49613	0.00400587	0.111878	-1.88077	ILMN_1764309	ADH1A	stable	124
-0.45754	7.87335	-3.496	0.00400686	0.111878	-1.881	ILMN_1766261	SLC2A12	stable	154091
-1.67517	12.5581	-3.49412	0.0040212	0.112001	-1.88439	ILMN_1706643	COL6A3	stable	1293
-0.554553	7.68209	-3.49402	0.00402201	0.112001	-1.88458	ILMN_1717599	CNTN3	stable	5067
0.863988	9.4742	3.49402	0.00402203	0.112001	-1.88458	ILMN_1708611	RDX	stable	5962
-0.656419	8.18885	-3.49387	0.00402316	0.112001	-1.88485	ILMN_1756862	APOL3	stable	80833
-0.481031	10.513	-3.4935	0.004026	0.112017	-1.88552	ILMN_1660749	ASPSCR1	stable	79058
0.260749	6.91438	3.49195	0.00403792	0.112113	-1.88832	ILMN_1715301	FXYD2	stable	486
-0.55215	8.62957	-3.49116	0.004044	0.112113	-1.88975	ILMN_2227968	NTHL1	stable	4913
-0.862654	9.77804	-3.49099	0.00404527	0.112113	-1.89005	ILMN_2103841	AIP	stable	9049
1.80425	9.37867	3.49069	0.00404765	0.112113	-1.89061	ILMN_1733937	MMD	stable	23531
-0.812702	10.1827	-3.49067	0.00404775	0.112113	-1.89063	ILMN_1664294	P3H1	stable	64175
-0.528774	10.1481	-3.48888	0.00406163	0.112367	-1.89388	ILMN_1703558	FHL3	stable	2275
-0.669982	9.73828	-3.48804	0.00406814	0.112483	-1.8954	ILMN_1725071	CCDC12	stable	151903
2.6831	9.90826	3.48746	0.00407262	0.112544	-1.89644	ILMN_2163723	KRT7	stable	3855
0.593816	7.34213	3.48636	0.00408119	0.11271	-1.89843	ILMN_1758731	CYP2J2	stable	1573
0.746764	10.9263	3.48554	0.0040876	0.11271	-1.89992	ILMN_1724139	TMEM123	stable	114908
-0.203647	6.95445	-3.48441	0.00409642	0.112787	-1.90197	ILMN_1696921	LATS1	stable	9113
0.35336	10.5548	3.48408	0.00409896	0.112787	-1.90255	ILMN_1671693	TPGS2	stable	25941
-1.64033	9.46519	-3.48396	0.0040999	0.112787	-1.90277	ILMN_1694011	WNT2	stable	7472
0.463017	8.43954	3.48292	0.00410807	0.112862	-1.90466	ILMN_1680673	NT5DC1	stable	221294
0.352915	7.12494	3.48272	0.00410959	0.112862	-1.90501	ILMN_1706664	RIMKLA	stable	284716
-0.465564	11.087	-3.47961	0.00413407	0.11316	-1.91064	ILMN_1680703	MRPS15	stable	64960
1.08075	11.3515	3.47913	0.0041379	0.113194	-1.91152	ILMN_1715508	NNMT	stable	4837
-0.709239	8.88504	-3.47867	0.00414146	0.113228	-1.91234	ILMN_1718565	CDKN1C	stable	1028
-0.341763	8.05585	-3.4745	0.00417461	0.11387	-1.9199	ILMN_1774272	ESRRA	stable	2101
0.348861	7.13419	3.47344	0.00418306	0.113918	-1.92181	ILMN_1712082	GCNT3	stable	9245
0.755154	9.29607	3.47313	0.00418551	0.113921	-1.92237	ILMN_1800220	KCTD3	stable	51133
0.70389	7.84508	3.47123	0.00420074	0.114145	-1.92581	ILMN_1752455	DOCK5	stable	80005
-0.325995	7.71775	-3.47047	0.00420684	0.114247	-1.92719	ILMN_1721241	CYTH2	stable	9266
-0.530178	8.81727	-3.46949	0.00421471	0.114397	-1.92896	ILMN_1656628	WDR4	stable	10785
-0.496266	7.15773	-3.46748	0.00423086	0.114644	-1.93259	ILMN_1746658	RORB	stable	6096
0.7324	9.29674	3.4661	0.00424202	0.114795	-1.93509	ILMN_1711792	GPBP1	stable	65056
0.403992	11.5966	3.46466	0.00425373	0.114945	-1.9377	ILMN_1669394	EI24	stable	9538
0.516882	7.37413	3.46382	0.00426054	0.115065	-1.93922	ILMN_1778333	MMP24	stable	10893
-0.825642	10.6192	-3.46324	0.00426526	0.115079	-1.94027	ILMN_1698766	PYCARD	stable	29108
-2.75092	11.3057	-3.46318	0.00426576	0.115079	-1.94038	ILMN_1684306	S100A4	stable	6275
-0.618371	8.90912	-3.46182	0.00427684	0.115218	-1.94284	ILMN_1662158	RPL26L1	stable	51121
-0.265135	7.21002	-3.4614	0.00428024	0.115218	-1.94359	ILMN_2234412	TLE3	stable	7090
0.153382	6.88055	3.46119	0.00428201	0.115218	-1.94398	ILMN_1687052	PAX5	stable	5079
0.23004	9.30467	3.46042	0.00428823	0.115218	-1.94536	ILMN_1764522	LMBR1	stable	64327
0.536149	9.17351	3.46023	0.00428982	0.115218	-1.94571	ILMN_1696568	ATP2C1	stable	27032
-0.45233	7.54995	-3.459	0.00429987	0.115347	-1.94793	ILMN_1806149	C16orf74	stable	404550
0.481942	7.5357	3.4589	0.00430069	0.115347	-1.94811	ILMN_1732468	HSPA4L	stable	22824
-0.195865	7.01124	-3.45548	0.00432893	0.115766	-1.95431	ILMN_1717125	OR10A6	stable	390093
1.13341	7.80482	3.45544	0.00432919	0.115766	-1.95437	ILMN_1798210	E2F7	stable	144455
0.396398	8.12088	3.45451	0.00433695	0.115847	-1.95607	ILMN_2143250	FAR1	stable	84188
0.52325	8.80889	3.45288	0.00435045	0.11608	-1.95901	ILMN_1730986	MALT1	stable	10892
0.707223	8.40701	3.45181	0.00435932	0.116114	-1.96095	ILMN_1698189	AASDHPPT	stable	60496
-0.525796	8.8766	-3.45153	0.00436163	0.116114	-1.96145	ILMN_2226304	ANKRD50	stable	57182
-0.314396	7.76702	-3.45131	0.00436353	0.116114	-1.96186	ILMN_2158003	IQCN	stable	80726
0.370164	7.07336	3.45128	0.00436378	0.116114	-1.96191	ILMN_1701239	SPRR2E	stable	6704
-0.193731	7.19629	-3.45111	0.00436517	0.116114	-1.96222	ILMN_1684168	GSTZ1	stable	2954
0.447343	7.22429	3.45101	0.00436598	0.116114	-1.96239	ILMN_1653274	NUDT10	stable	170685
-0.604573	11.5366	-3.45037	0.00437129	0.116192	-1.96354	ILMN_1710697	BUD31	stable	8896
0.610506	7.27007	3.44824	0.00438912	0.116242	-1.9674	ILMN_1731206	NKD2	stable	85409
-0.564038	10.6528	-3.44815	0.00438987	0.116242	-1.96756	ILMN_2173004	RAB8B	stable	51762
0.963828	12.5272	3.44724	0.00439756	0.116383	-1.96922	ILMN_1666156	MORF4L2	stable	9643
0.426871	7.81466	3.44531	0.00441374	0.116748	-1.97271	ILMN_1665040	RBMS3	stable	27303
0.775616	9.39387	3.44425	0.00442271	0.116921	-1.97463	ILMN_1759792	CLIP4	stable	79745
0.576793	9.63388	3.44337	0.00443012	0.116924	-1.97622	ILMN_1793616	RNF38	stable	152006
0.500061	10.1385	3.44327	0.00443097	0.116924	-1.9764	ILMN_1714461	RNF14	stable	9604
-0.360517	7.74143	-3.44246	0.00443786	0.117005	-1.97787	ILMN_1673024	RBM15B	stable	29890
0.685403	7.41346	3.44183	0.00444319	0.117082	-1.97901	ILMN_1675453	HHIP	stable	64399
-0.259902	7.29063	-3.44129	0.00444775	0.117139	-1.97998	ILMN_1799600	STARD8	stable	9754
-0.3124	8.77923	-3.43969	0.00446142	0.117228	-1.98289	ILMN_1681812	HIF1AN	stable	55662
-0.817832	10.1963	-3.43953	0.00446276	0.117228	-1.98317	ILMN_1691747	KHDRBS3	stable	10656
-0.692416	8.72091	-3.43939	0.0044639	0.117228	-1.98342	ILMN_1708041	PLEKHF1	stable	79156
-0.640253	7.40141	-3.43922	0.00446542	0.117228	-1.98374	ILMN_1678535	ESR1	stable	2099
0.692287	7.73581	3.4392	0.00446554	0.117228	-1.98376	ILMN_1694875	APPBP2	stable	10513
0.308976	8.85846	3.4334	0.00451527	0.118168	-1.99426	ILMN_1691112	PIGN	stable	23556
0.517933	9.48298	3.43236	0.00452429	0.118227	-1.99615	ILMN_1778203	CLN5	stable	1203
0.702103	7.28046	3.43223	0.00452539	0.118227	-1.99638	ILMN_1675024	BEND5	stable	79656
0.418872	8.48285	3.43148	0.00453192	0.118334	-1.99775	ILMN_1750689	PALS1	stable	64398
0.27537	7.7059	3.42622	0.00457759	0.119017	-2.00725	ILMN_1768004	PDCD4	stable	27250
-0.179972	7.11321	-3.42597	0.00457978	0.119017	-2.0077	ILMN_1719616	DNASE1	stable	1773
-0.728751	10.4207	-3.42329	0.00460336	0.119372	-2.01257	ILMN_1805922	EBPL	stable	84650
0.164217	7.26671	3.42117	0.00462202	0.119726	-2.0164	ILMN_1689212	RSPH4A	stable	345895
-0.502467	10.3316	-3.42043	0.00462855	0.119781	-2.01774	ILMN_1659285	PSMG1	stable	8624
0.744931	8.71217	3.42016	0.00463091	0.119781	-2.01822	ILMN_1759801	DPP8	stable	54878
-0.593325	12.6093	-3.42009	0.00463152	0.119781	-2.01835	ILMN_1801633	ROMO1	stable	140823
0.331521	11.8144	3.41961	0.00463582	0.119829	-2.01923	ILMN_1671621	PCMT1	stable	5110
0.674298	8.02697	3.41898	0.00464136	0.119909	-2.02036	ILMN_1676336	NCEH1	stable	57552
0.601334	10.1045	3.41819	0.00464838	0.120027	-2.02179	ILMN_1803819	IQGAP1	stable	8826
-0.198974	8.95151	-3.41728	0.00465647	0.120136	-2.02344	ILMN_1714809	RPIA	stable	22934
0.952012	13.3583	3.41655	0.00466299	0.120191	-2.02476	ILMN_1710756	ENO1	stable	2023
-0.693548	8.68765	-3.41637	0.0046646	0.120191	-2.02509	ILMN_1709153	PRR16	stable	51334
0.610256	8.38564	3.41604	0.00466755	0.120204	-2.02569	ILMN_1720303	OSTM1	stable	28962
-0.771804	8.11207	-3.41529	0.00467424	0.120211	-2.02705	ILMN_1654541	ATP6V1G2	stable	534
0.503074	8.80166	3.41525	0.00467455	0.120211	-2.02711	ILMN_1767642	ARL14EP	stable	120534
0.460153	9.87621	3.41401	0.00468562	0.120415	-2.02935	ILMN_1760121	RRAGC	stable	64121
-0.350278	8.60873	-3.41368	0.00468863	0.120429	-2.02996	ILMN_1724406	INO80E	stable	283899
-0.645676	9.82725	-3.40842	0.00473593	0.12125	-2.03947	ILMN_1815346	TLCD5	stable	219902
0.665078	11.6272	3.4084	0.00473614	0.12125	-2.03951	ILMN_1694305	SMS	stable	6611
-0.542019	8.57462	-3.4083	0.00473701	0.12125	-2.03968	ILMN_1767481	ATP23	stable	91419
1.28954	11.2571	3.40814	0.00473852	0.12125	-2.03999	ILMN_1797776	PRSS23	stable	11098
0.810234	9.07568	3.40735	0.00474565	0.12125	-2.04141	ILMN_2384591	JPT1	stable	51155
-0.331294	7.17623	-3.40585	0.00475924	0.121372	-2.04412	ILMN_1657128	PTPRU	stable	10076
0.310342	7.37713	3.40487	0.00476825	0.121423	-2.04591	ILMN_1730329	MED17	stable	9440
-0.36225	9.06321	-3.40343	0.0047813	0.121585	-2.0485	ILMN_1655734	RPF1	stable	80135
-0.563684	11.0736	-3.40312	0.0047842	0.121585	-2.04907	ILMN_1749345	STX5	stable	6811
-1.65838	8.52598	-3.40243	0.00479052	0.121585	-2.05032	ILMN_1773006	FABP4	stable	2167
0.661905	10.7794	3.40034	0.00480969	0.121854	-2.05411	ILMN_1771593	RRM1	stable	6240
-0.334718	7.30784	-3.40012	0.00481164	0.121854	-2.05449	ILMN_1740024	NAALAD2	stable	10003
0.343584	8.17172	3.39986	0.00481403	0.121854	-2.05496	ILMN_1749218	TOPORS	stable	10210
-0.851066	11.0355	-3.39934	0.00481887	0.121913	-2.05591	ILMN_1721046	PTMS	stable	5763
0.771164	9.67929	3.39872	0.00482456	0.121994	-2.05703	ILMN_1733110	RASSF7	stable	8045
0.289502	7.41669	3.39537	0.00485554	0.122523	-2.06309	ILMN_1718815	SLTM	stable	79811
0.432049	7.52594	3.39475	0.00486135	0.12256	-2.06422	ILMN_1662578	C1GALT1	stable	56913
-0.205377	6.92209	-3.39467	0.00486202	0.12256	-2.06435	ILMN_1739653	TAS2R7	stable	50837
-0.258678	7.70501	-3.39246	0.00488268	0.123004	-2.06837	ILMN_1653342	DUS1L	stable	64118
0.59153	8.59614	3.39221	0.00488501	0.123004	-2.06882	ILMN_1853876	TMEM64	stable	169200
0.224796	6.93695	3.39197	0.00488718	0.123004	-2.06924	ILMN_2161285	STRIP2	stable	57464
0.397503	7.33368	3.39156	0.00489104	0.123037	-2.06999	ILMN_1807212	USP44	stable	84101
-0.418814	9.77809	-3.39091	0.00489714	0.123052	-2.07117	ILMN_1796490	GRINA	stable	2907
1.32953	9.78643	3.39075	0.00489866	0.123052	-2.07147	ILMN_1731374	CPE	stable	1363
1.4986	8.75301	3.39069	0.00489919	0.123052	-2.07157	ILMN_1768820	CYP11A1	stable	1583
-0.858789	7.72583	-3.38945	0.00491085	0.123195	-2.07382	ILMN_1676602	SLC7A14	stable	57709
0.771572	7.8073	3.38873	0.0049176	0.123195	-2.07512	ILMN_1682928	CPVL	stable	54504
-0.466783	7.18299	-3.38857	0.00491907	0.123195	-2.0754	ILMN_1682110	HOXA10	stable	3206
0.479487	14.8976	3.38852	0.00491954	0.123195	-2.07549	ILMN_1782538	VIM	stable	7431
0.199255	6.92324	3.38824	0.00492215	0.123195	-2.076	ILMN_1780368	GPR18	stable	2841
0.4553	9.5167	3.3882	0.00492254	0.123195	-2.07607	ILMN_1765409	STAM	stable	8027
-0.652139	10.2437	-3.38758	0.00492842	0.123279	-2.0772	ILMN_1705570	MACROH2A2	stable	55506
-0.617369	8.16438	-3.38725	0.00493149	0.123292	-2.07779	ILMN_1704985	CYP27A1	stable	1593
0.663401	8.80033	3.38595	0.00494381	0.123411	-2.08015	ILMN_1699767	PDE8A	stable	5151
-0.231802	7.37693	-3.38505	0.00495231	0.123496	-2.08178	ILMN_1768202	ANKRD24	stable	170961
-0.504245	9.11322	-3.38457	0.00495679	0.123545	-2.08264	ILMN_1665243	FKBP14	stable	55033
-0.423412	7.28121	-3.38382	0.00496396	0.123661	-2.084	ILMN_1729251	MYH4	stable	4622
0.65041	8.63048	3.38351	0.00496692	0.123671	-2.08457	ILMN_1659923	GNAQ	stable	2776
-1.11333	8.05966	-3.38147	0.00498629	0.123898	-2.08826	ILMN_1770399	CABCOCO1	stable	219621
-0.535179	9.15195	-3.38135	0.00498747	0.123898	-2.08848	ILMN_1715705	SSNA1	stable	8636
0.726831	8.90589	3.38121	0.00498872	0.123898	-2.08872	ILMN_1660787	SUCLA2	stable	8803
1.62008	9.39198	3.37998	0.00500054	0.124128	-2.09096	ILMN_1732923	SIPA1L2	stable	57568
-0.629981	9.20053	-3.3789	0.00501086	0.124224	-2.09291	ILMN_1764158	NLGN2	stable	57555
0.279206	7.82565	3.37853	0.00501441	0.124224	-2.09358	ILMN_1675359	NKAP	stable	79576
0.167849	7.10546	3.37838	0.00501581	0.124224	-2.09384	ILMN_1812093	UTS2B	stable	257313
0.384171	8.9752	3.37825	0.0050171	0.124224	-2.09409	ILMN_1687941	RNF4	stable	6047
-0.379196	7.84687	-3.3776	0.00502334	0.124315	-2.09526	ILMN_1695972	CCDC89	stable	220388
-0.485286	8.77718	-3.37695	0.00502956	0.124406	-2.09643	ILMN_1723185	ELOF1	stable	84337
-0.349429	7.28472	-3.37458	0.00505243	0.124908	-2.10073	ILMN_2115669	SEMA4C	stable	54910
-0.502129	7.5825	-3.37376	0.00506036	0.124939	-2.10222	ILMN_1686109	CCL23	stable	6368
0.897042	9.32815	3.37053	0.00509167	0.125433	-2.10805	ILMN_1717877	IVNS1ABP	stable	10625
0.741431	11.3587	3.36827	0.0051137	0.125849	-2.11214	ILMN_1755364	RALA	stable	5898
0.400217	9.46907	3.36779	0.00511841	0.12585	-2.11301	ILMN_1677877	UBE2L3	stable	7332
-0.56241	8.00217	-3.36704	0.00512579	0.12585	-2.11438	ILMN_1781281	B9D1	stable	27077
-0.425542	9.31747	-3.36652	0.00513089	0.12585	-2.11532	ILMN_1677843	RAB24	stable	53917
0.773054	9.02213	3.36491	0.00514668	0.126004	-2.11823	ILMN_1760575	PTP4A1	stable	7803
0.34357	9.71238	3.36382	0.00515741	0.126098	-2.1202	ILMN_1726359	NECAP1	stable	25977
-0.697228	9.97578	-3.36229	0.00517254	0.126334	-2.12297	ILMN_1815500	ITPR3	stable	3710
-0.206034	6.9166	-3.36206	0.00517482	0.126334	-2.12339	ILMN_1701975	SLC9A4	stable	389015
-0.503359	8.22655	-3.35936	0.00520163	0.126688	-2.12828	ILMN_1736577	ZNF688	stable	146542
1.18869	8.62686	3.35878	0.00520736	0.126697	-2.12932	ILMN_1718071	AGTPBP1	stable	23287
-0.353335	8.13167	-3.35873	0.00520786	0.126697	-2.12941	ILMN_1799860	PIGM	stable	93183
-0.426127	7.73169	-3.35819	0.00521326	0.126737	-2.13039	ILMN_1664243	USE1	stable	55850
-0.603306	12.0454	-3.35384	0.0052568	0.12757	-2.13827	ILMN_2359453	ERGIC3	stable	51614
0.759931	9.19883	3.35143	0.00528109	0.127968	-2.14263	ILMN_1811823	MED25	stable	81857
0.585799	11.0758	3.35081	0.00528732	0.128055	-2.14374	ILMN_2147251	LINC00652	stable	29075
-0.355786	8.45577	-3.34771	0.00531877	0.128543	-2.14936	ILMN_1684197	GPKOW	stable	27238
-1.04935	9.46452	-3.34737	0.00532219	0.128543	-2.14996	ILMN_1656111	MYLIP	stable	29116
0.270165	7.08217	3.34727	0.00532324	0.128543	-2.15015	ILMN_1806198	VSIG1	stable	340547
-0.523479	8.4241	-3.34672	0.00532883	0.128569	-2.15114	ILMN_1689342	NUBP1	stable	4682
0.609237	7.93746	3.34287	0.00536828	0.129374	-2.15812	ILMN_1727360	MAOB	stable	4129
-0.463324	13.3256	-3.34098	0.0053877	0.129688	-2.16154	ILMN_1712950	PFN1	stable	5216
-0.621068	10.1455	-3.34079	0.00538961	0.129688	-2.16188	ILMN_2371147	BCL7C	stable	9274
0.28198	7.07863	3.34057	0.00539195	0.129688	-2.16229	ILMN_1774390	C4orf47	stable	441054
0.25426	7.26502	3.33924	0.00540564	0.129904	-2.16469	ILMN_1799796	DIS3	stable	22894
-0.479068	8.43627	-3.33697	0.00542915	0.130262	-2.16879	ILMN_1683279	PEX6	stable	5190
-0.730592	8.5809	-3.33434	0.0054566	0.130856	-2.17356	ILMN_1668743	RILPL2	stable	196383
-0.241762	7.06311	-3.3336	0.00546434	0.13091	-2.1749	ILMN_1655644	ZNF804A	stable	91752
-0.185967	7.37141	-3.33285	0.00547218	0.13091	-2.17626	ILMN_1652872	UBOX5	stable	22888
1.09197	7.78404	3.33258	0.00547494	0.13091	-2.17674	ILMN_1723847	CILP	stable	8483
-1.62628	9.67461	-3.33144	0.00548694	0.130957	-2.17881	ILMN_1799026	PCDH18	stable	54510
0.252973	7.04216	3.33124	0.00548897	0.130957	-2.17916	ILMN_1796751	PALD1	stable	27143
-0.303864	8.68142	-3.32827	0.00552031	0.13148	-2.18454	ILMN_1778226	EXTL3	stable	2137
0.185468	7.06886	3.32726	0.005531	0.131504	-2.18637	ILMN_1665327	ZNF92	stable	168374
1.33095	8.39845	3.32695	0.0055343	0.131504	-2.18694	ILMN_1698995	DES	stable	1674
0.289152	7.29781	3.32558	0.00554874	0.131738	-2.1894	ILMN_1669928	ARHGEF16	stable	27237
-0.72016	9.52416	-3.32456	0.00555962	0.13181	-2.19126	ILMN_1759453	UQCRB	stable	7381
-0.542407	9.25963	-3.32412	0.00556434	0.13181	-2.19206	ILMN_1653709	TIMM9	stable	26520
-0.593076	8.66355	-3.32394	0.00556618	0.13181	-2.19237	ILMN_1815158	GPS2	stable	2874
-0.428641	11.9676	-3.32264	0.00558006	0.132027	-2.19473	ILMN_1733757	TMEM179B	stable	374395
1.26843	8.64316	3.32196	0.00558739	0.132027	-2.19597	ILMN_1655348	GPR1	stable	2825
1.17274	7.90522	3.32183	0.00558871	0.132027	-2.19619	ILMN_1693009	FGL2	stable	10875
-0.552938	7.70585	-3.32178	0.00558927	0.132027	-2.19629	ILMN_1698395	GNB5	stable	10681
-0.6096	10.754	-3.32095	0.00559814	0.132162	-2.19779	ILMN_1737644	TMEM219	stable	124446
-0.325654	8.47018	-3.31946	0.00561411	0.132309	-2.20048	ILMN_1707199	WDR20	stable	91833
0.560514	13.0407	3.31864	0.005623	0.132439	-2.20198	ILMN_1686367	HSPA8	stable	3312
-0.643356	9.279	-3.31801	0.00562971	0.132442	-2.2031	ILMN_1697559	G6PD	stable	2539
-0.366814	8.05238	-3.31791	0.00563082	0.132442	-2.20329	ILMN_1662328	CNNM3	stable	26505
-0.213459	7.01282	-3.31736	0.00563672	0.132442	-2.20428	ILMN_1699646	APBB1	stable	322
-0.228546	7.10285	-3.31698	0.00564085	0.132442	-2.20497	ILMN_2184575	CCNI2	stable	645121
0.35481	7.56224	3.31689	0.00564177	0.132442	-2.20513	ILMN_2048700	ATAD2	stable	29028
-0.62905	10.8884	-3.31686	0.00564214	0.132442	-2.20519	ILMN_1812926	ANTXR2	stable	118429
0.447833	8.62614	3.31477	0.0056647	0.13278	-2.20897	ILMN_2385278	DCAF4	stable	26094
-0.549777	8.66739	-3.31368	0.0056766	0.132995	-2.21095	ILMN_1664537	USP11	stable	8237
-0.252581	7.91891	-3.30952	0.0057219	0.133993	-2.21847	ILMN_1742145	ESPL1	stable	9700
1.57833	11.3419	3.30856	0.00573242	0.134065	-2.2202	ILMN_1758067	RGS4	stable	5999
1.18193	11.763	3.30808	0.00573774	0.134065	-2.22108	ILMN_1682717	IER3	stable	8870
0.405493	7.80538	3.30763	0.00574267	0.134065	-2.22189	ILMN_1752741	TRIM23	stable	373
-0.526548	7.6521	-3.30751	0.00574401	0.134065	-2.22211	ILMN_1747271	ATP1B2	stable	482
0.356252	7.99948	3.30724	0.00574698	0.134065	-2.2226	ILMN_1750051	AMER1	stable	139285
0.708371	7.97137	3.30687	0.00575099	0.134065	-2.22326	ILMN_1778444	FKBP5	stable	2289
-0.525492	8.33199	-3.30649	0.00575522	0.134065	-2.22396	ILMN_1770787	DDAH2	stable	23564
0.609061	8.08931	3.3056	0.00576501	0.134065	-2.22556	ILMN_1796589	TRIP13	stable	9319
0.444788	8.21341	3.30556	0.00576541	0.134065	-2.22563	ILMN_1671905	SFR1	stable	119392
-0.483029	8.03029	-3.3055	0.0057661	0.134065	-2.22574	ILMN_1654586	RASA3	stable	22821
-0.493246	7.83289	-3.30484	0.00577338	0.134104	-2.22693	ILMN_1800130	ETNK2	stable	55224
0.419091	11.1721	3.30383	0.00578462	0.134237	-2.22877	ILMN_1699253	VDAC2	stable	7417
0.969691	10.7934	3.30199	0.00580501	0.134518	-2.2321	ILMN_1730906	FILIP1L	stable	11259
-0.437674	7.53732	-3.30114	0.00581441	0.134672	-2.23363	ILMN_2295987	NBPF1	stable	55672
-0.16045	7.13725	-3.30085	0.00581761	0.134683	-2.23415	ILMN_1654613	THRA	stable	7067
-0.547502	8.714	-3.29946	0.00583316	0.134915	-2.23668	ILMN_1701131	C2orf49	stable	79074
-0.599474	8.6898	-3.29789	0.00585076	0.135148	-2.23952	ILMN_1708486	CNN2	stable	1265
-1.17402	11.5266	-3.29782	0.00585156	0.135148	-2.23965	ILMN_1678757	BCYRN1	stable	618
0.672917	9.37605	3.29723	0.00585811	0.135187	-2.24071	ILMN_1728305	PUM2	stable	23369
0.507501	11.1847	3.29471	0.00588639	0.135469	-2.24526	ILMN_1758941	REEP5	stable	7905
-0.251185	7.52215	-3.2941	0.00589334	0.135469	-2.24638	ILMN_1691557	NDUFAF3	stable	25915
-0.205063	7.02158	-3.294	0.00589443	0.135469	-2.24655	ILMN_1749546	DUX4L4	stable	441056
0.194919	7.17415	3.29386	0.00589598	0.135469	-2.2468	ILMN_1694584	CLTCL1	stable	8218
-0.380018	7.80908	-3.28919	0.00594897	0.136429	-2.25526	ILMN_1805449	TAPBPL	stable	55080
0.57189	10.0736	3.28802	0.00596235	0.136608	-2.25738	ILMN_1803279	TMED5	stable	50999
-0.55731	9.55356	-3.28733	0.00597021	0.136724	-2.25863	ILMN_1749821	MED28	stable	80306
-0.689721	7.78811	-3.28594	0.0059861	0.136959	-2.26114	ILMN_1672022	EPHA4	stable	2043
0.419333	8.43914	3.28442	0.00600353	0.137229	-2.26389	ILMN_1666713	LYPLA1	stable	10434
0.443242	9.40026	3.28379	0.00601076	0.13733	-2.26503	ILMN_1764043	TTL	stable	150465
0.48359	13.5719	3.28317	0.00601788	0.137352	-2.26614	ILMN_1672503	DPYSL2	stable	1808
-0.408675	8.25122	-3.28312	0.00601853	0.137352	-2.26625	ILMN_1699451	CCNQ	stable	92002
-0.46478	11.6769	-3.28233	0.00602757	0.137393	-2.26767	ILMN_1756355	NDUFS3	stable	4722
-0.562298	8.87041	-3.28198	0.00603166	0.137422	-2.26831	ILMN_1713706	ZNF786	stable	136051
0.406623	7.51822	3.28103	0.0060426	0.137578	-2.27002	ILMN_1731070	ORC6	stable	23594
0.976616	8.70339	3.28073	0.00604605	0.137578	-2.27056	ILMN_1685602	TMEM41A	stable	90407
-0.72984	9.93531	-3.28055	0.00604819	0.137578	-2.27089	ILMN_1807359	CLEC11A	stable	6320
-1.16904	8.18141	-3.28041	0.00604978	0.137578	-2.27114	ILMN_1710092	ZBTB46	stable	140685
0.376906	7.86433	3.27959	0.00605932	0.13773	-2.27263	ILMN_1760718	ZMIZ2	stable	83637
-0.515808	7.86135	-3.27806	0.00607706	0.137941	-2.27539	ILMN_1691743	GJD3	stable	125111
0.162049	7.1685	3.27726	0.00608639	0.138033	-2.27684	ILMN_1734021	CLSTN3	stable	9746
-0.722829	7.98191	-3.27722	0.00608679	0.138033	-2.2769	ILMN_1656940	ABLIM3	stable	22885
-0.477669	8.04557	-3.276	0.00610111	0.138229	-2.27912	ILMN_1721337	MRPS18B	stable	28973
1.25336	9.71034	3.27539	0.00610816	0.138308	-2.28022	ILMN_1673380	GNG12	stable	55970
0.488792	8.62664	3.27369	0.00612808	0.138519	-2.28329	ILMN_1691717	RHBDF2	stable	79651
0.8574	10.1576	3.27325	0.00613323	0.138571	-2.28409	ILMN_1687768	NCOA7	stable	135112
-0.587175	10.3906	-3.27163	0.00615231	0.1389	-2.28702	ILMN_1727840	SLC35B1	stable	10237
0.253584	6.95146	3.27128	0.00615642	0.1389	-2.28765	ILMN_1677880	MYADML2	stable	255275
0.800313	8.84619	3.27126	0.00615665	0.1389	-2.28769	ILMN_1771688	RAB7B	stable	338382
0.624133	10.1315	3.27034	0.00616751	0.13896	-2.28935	ILMN_1777096	TDG	stable	6996
-0.400732	13.9102	-3.27003	0.00617124	0.13898	-2.28992	ILMN_1760714	RPS3	stable	6188
-0.432763	8.3952	-3.2691	0.00618223	0.139117	-2.29161	ILMN_1669772	LRP1	stable	4035
-0.65914	12.0855	-3.269	0.00618335	0.139117	-2.29178	ILMN_1749709	NDUFB11	stable	54539
-0.593082	10.8058	-3.26659	0.00621202	0.139327	-2.29615	ILMN_1712975	YIF1A	stable	10897
-0.680684	9.26073	-3.26533	0.00622703	0.139528	-2.29843	ILMN_1750658	HAX1	stable	10456
-0.261099	7.53313	-3.26507	0.00623004	0.139528	-2.29888	ILMN_1801491	SLC26A2	stable	1836
0.941611	8.82396	3.26491	0.00623193	0.139528	-2.29917	ILMN_1772821	KIAA1671	stable	85379
0.700876	8.76292	3.26379	0.00624538	0.139661	-2.30121	ILMN_1777261	FAM3C	stable	10447
-0.61084	9.52467	-3.26365	0.00624703	0.139661	-2.30146	ILMN_1752520	SLFN11	stable	91607
1.22413	7.71657	3.26363	0.00624728	0.139661	-2.30149	ILMN_2201596	CYTL1	stable	54360
-0.238618	7.77149	-3.2625	0.00626081	0.139835	-2.30354	ILMN_1707585	SLC46A2	stable	57864
0.448894	8.89398	3.26154	0.00627229	0.139963	-2.30527	ILMN_1803464	PHTF1	stable	10745
-0.398206	7.87848	-3.26106	0.00627814	0.14003	-2.30615	ILMN_1746819	C5	stable	727
0.206667	6.92088	3.25907	0.00630207	0.140435	-2.30974	ILMN_1761119	KRTAP13-4	stable	284827
0.391165	8.84506	3.25694	0.00632786	0.140684	-2.3136	ILMN_1792837	CIAO1	stable	9391
0.411243	7.1345	3.25673	0.00633042	0.140684	-2.31398	ILMN_1688670	CDCP1	stable	64866
0.789208	9.81416	3.25598	0.00633947	0.140807	-2.31533	ILMN_1763638	BCAR3	stable	8412
-0.566263	8.34472	-3.25399	0.0063636	0.14104	-2.31892	ILMN_1716480	ACD	stable	65057
-0.363994	7.77001	-3.25384	0.00636547	0.14104	-2.3192	ILMN_1701006	HEXIM2	stable	124790
-0.451421	9.14304	-3.25373	0.00636682	0.14104	-2.3194	ILMN_1679188	DMAC2L	stable	27109
-0.649867	9.15953	-3.25288	0.00637717	0.14104	-2.32093	ILMN_1752199	LHPP	stable	64077
0.26983	7.25855	3.2526	0.00638064	0.14104	-2.32145	ILMN_1887987	LINC00968	stable	100507632
-0.28016	7.81234	-3.2525	0.00638179	0.14104	-2.32162	ILMN_1707065	SALL3	stable	27164
1.40504	10.3359	3.25104	0.00639971	0.14122	-2.32426	ILMN_1778991	NFIB	stable	4781
0.276249	7.08352	3.25079	0.00640272	0.14122	-2.32471	ILMN_1769195	ERC2	stable	26059
0.515153	7.68743	3.25049	0.0064064	0.14122	-2.32525	ILMN_1726289	RESF1	stable	55196
0.326278	7.12482	3.25047	0.00640674	0.14122	-2.3253	ILMN_1786041	ASB9	stable	140462
1.6247	7.71906	3.25022	0.00640972	0.141222	-2.32574	ILMN_1731062	NPY	stable	4852
-0.544485	7.42315	-3.24981	0.00641482	0.141271	-2.32649	ILMN_1805064	SCARNA9	stable	619383
0.948198	7.83911	3.24933	0.00642071	0.141301	-2.32736	ILMN_1682099	TNFAIP8L3	stable	388121
-0.485861	8.66497	-3.24923	0.00642198	0.141301	-2.32755	ILMN_1805796	FLYWCH2	stable	114984
-0.578063	7.56742	-3.24774	0.0064403	0.14146	-2.33024	ILMN_1688152	IL27RA	stable	9466
-0.241017	7.22255	-3.24748	0.00644349	0.14146	-2.3307	ILMN_1735156	SLC4A11	stable	83959
0.571996	8.10408	3.24725	0.00644632	0.14146	-2.33112	ILMN_1660986	PER3	stable	8863
0.34595	7.49999	3.24723	0.00644661	0.14146	-2.33116	ILMN_1725760	YTHDC2	stable	64848
0.841896	12.1991	3.24509	0.00647299	0.141911	-2.33502	ILMN_1695880	LOX	stable	4015
-0.40254	8.30528	-3.24482	0.00647643	0.141923	-2.33552	ILMN_1813423	NAA60	stable	79903
0.906208	11.9753	3.24398	0.00648682	0.142087	-2.33703	ILMN_1738632	PRKAR1A	stable	5573
-0.611093	8.5765	-3.24122	0.00652124	0.142585	-2.34203	ILMN_1692464	TTC38	stable	55020
0.355419	7.38829	3.24047	0.00653056	0.142725	-2.34338	ILMN_1668619	FAM234B	stable	57613
-0.377986	8.07917	-3.23992	0.00653745	0.142811	-2.34437	ILMN_1709114	TAB1	stable	10454
-1.21724	8.91478	-3.23966	0.00654066	0.142817	-2.34484	ILMN_1804051	SNX8	stable	29886
-0.32612	11.3336	-3.23899	0.00654914	0.142939	-2.34606	ILMN_1669015	XPNPEP1	stable	7511
0.443107	10.3786	3.23704	0.00657364	0.143409	-2.34959	ILMN_1807596	UBAP1	stable	51271
-1.587	8.52699	-3.234	0.00661195	0.143873	-2.35507	ILMN_1784459	MMP3	stable	4314
-0.30368	7.03396	-3.23226	0.00663406	0.144019	-2.35823	ILMN_1732035	HPSE2	stable	60495
-0.347973	8.81151	-3.22807	0.00668749	0.144921	-2.3658	ILMN_1678612	ANXA6	stable	309
-0.525334	12.2674	-3.2272	0.00669868	0.145099	-2.36738	ILMN_1661264	SHMT2	stable	6472
-0.33517	14.4813	-3.22634	0.00670969	0.145145	-2.36893	ILMN_1659095	RPL7A	stable	6130
-0.860404	11.1309	-3.22564	0.00671871	0.14519	-2.3702	ILMN_1800573	RPS21	stable	6227
0.32328	12.6534	3.22559	0.00671936	0.14519	-2.37029	ILMN_1771376	PEA15	stable	8682
-0.368111	7.95595	-3.22548	0.00672073	0.14519	-2.37048	ILMN_1699610	CCT6B	stable	10693
0.535254	9.12788	3.22523	0.00672401	0.145197	-2.37094	ILMN_1758811	IMPA1	stable	3612
0.539066	8.52305	3.2242	0.00673719	0.145359	-2.37279	ILMN_1732612	SHB	stable	6461
-0.435264	7.68731	-3.22418	0.00673748	0.145359	-2.37283	ILMN_1719763	WDR83	stable	84292
0.824901	8.51602	3.22372	0.00674343	0.145423	-2.37366	ILMN_1806349	SLC6A8	stable	6535
0.927257	12.6049	3.22191	0.00676684	0.145813	-2.37693	ILMN_2201678	FSTL1	stable	11167
-0.395106	8.55	-3.22186	0.00676746	0.145813	-2.37702	ILMN_1653165	AAMP	stable	14
0.738914	7.89369	3.22156	0.00677139	0.145833	-2.37757	ILMN_1666076	ARHGEF4	stable	50649
1.68331	9.22996	3.22099	0.00677878	0.14587	-2.3786	ILMN_1796801	ABCA8	stable	10351
-0.816685	9.6132	-3.22059	0.006784	0.145911	-2.37932	ILMN_1684836	AKAP12	stable	9590
0.22273	7.23974	3.2197	0.00679556	0.146031	-2.38093	ILMN_1772957	FOXRED2	stable	80020
-1.35512	8.34265	-3.21854	0.0068107	0.146092	-2.38303	ILMN_1746158	HOXD11	stable	3237
-0.354368	7.30066	-3.21846	0.00681165	0.146092	-2.38316	ILMN_1692665	UNC5B	stable	219699
0.28155	7.13941	3.21822	0.00681478	0.146092	-2.3836	ILMN_1651535	TMEM217	stable	221468
-0.506226	8.86979	-3.21778	0.00682063	0.1461	-2.38441	ILMN_1764314	FGD1	stable	2245
-0.758527	9.21581	-3.21752	0.00682393	0.1461	-2.38486	ILMN_1683175	RPP25L	stable	138716
0.65971	7.89946	3.21739	0.0068257	0.1461	-2.38511	ILMN_2205999	OSMR	stable	9180
0.431545	8.32729	3.21621	0.00684115	0.146366	-2.38724	ILMN_1813544	OXCT1	stable	5019
0.287414	9.41757	3.21464	0.00686177	0.146497	-2.39008	ILMN_2196569	NUP93	stable	9688
0.177952	7.01942	3.21453	0.00686318	0.146497	-2.39027	ILMN_1735584	ST8SIA5	stable	29906
-0.542554	8.22419	-3.21437	0.00686525	0.146497	-2.39056	ILMN_1796216	VASH1	stable	22846
-0.274535	7.71413	-3.21217	0.00689425	0.146832	-2.39454	ILMN_1786684	MTRF1L	stable	54516
0.525428	7.78607	3.212	0.00689655	0.146832	-2.39485	ILMN_1802642	TOM1L1	stable	10040
0.334196	8.31542	3.21164	0.00690127	0.146832	-2.3955	ILMN_1783798	GAS8	stable	2622
0.510727	7.51418	3.2099	0.00692423	0.147072	-2.39863	ILMN_1806030	PPL	stable	5493
-0.577877	9.03394	-3.20851	0.00694277	0.147249	-2.40115	ILMN_1658702	H2BC11	stable	8970
0.466426	8.04013	3.20686	0.00696476	0.147588	-2.40414	ILMN_1697817	PANX1	stable	24145
0.350672	7.90689	3.20627	0.00697262	0.147633	-2.4052	ILMN_1728256	SPAG9	stable	9043
0.259346	7.16241	3.20624	0.00697295	0.147633	-2.40525	ILMN_1774722	CGREF1	stable	10669
0.163203	6.95577	3.20549	0.00698298	0.147781	-2.4066	ILMN_2191192	CYP2B7P	stable	1556
-0.494002	7.8799	-3.20526	0.00698605	0.147782	-2.40702	ILMN_1797735	C1orf21	stable	81563
-0.50695	8.46906	-3.20489	0.00699099	0.147823	-2.40769	ILMN_1661197	CLCF1	stable	23529
-0.306874	8.19192	-3.2038	0.00700565	0.148011	-2.40966	ILMN_1745112	FAM102A	stable	399665
-0.322056	9.04334	-3.20378	0.00700597	0.148011	-2.4097	ILMN_1703743	AATF	stable	26574
-0.178359	7.03556	-3.20266	0.00702105	0.148127	-2.41173	ILMN_1783621	CMPK2	stable	129607
-1.33532	10.7583	-3.20246	0.00702362	0.148127	-2.41208	ILMN_1664464	PTGDS	stable	5730
-1.00591	8.09325	-3.20161	0.00703515	0.148223	-2.41363	ILMN_1780170	APOD	stable	347
0.406814	7.74218	3.20128	0.00703951	0.148223	-2.41421	ILMN_1681249	KIF21A	stable	55605
-0.280022	8.38503	-3.20123	0.00704029	0.148223	-2.41431	ILMN_1665601	THAP4	stable	51078
0.58976	8.27052	3.19895	0.00707111	0.148487	-2.41844	ILMN_1706583	DLAT	stable	1737
0.592974	10.8909	3.19786	0.00708587	0.148669	-2.4204	ILMN_1662198	RANGAP1	stable	5905
-0.442703	8.60706	-3.1974	0.00709207	0.148735	-2.42123	ILMN_1708098	LIX1L	stable	128077
-0.456373	9.10652	-3.19462	0.00712996	0.149271	-2.42625	ILMN_1703108	UBE2L6	stable	9246
0.419484	8.69358	3.1942	0.00713562	0.149271	-2.427	ILMN_1769787	SELENOO	stable	83642
-0.641418	10.1623	-3.19418	0.00713594	0.149271	-2.42704	ILMN_1721977	NAA10	stable	8260
0.811994	9.47131	3.19382	0.00714094	0.149311	-2.4277	ILMN_1740772	APBB3	stable	10307
-0.368282	8.51196	-3.19146	0.00717326	0.14973	-2.43197	ILMN_1721729	MED1	stable	5469
-0.461632	9.97413	-3.19073	0.00718321	0.149829	-2.43327	ILMN_1680313	STX4	stable	6810
-0.499847	8.9419	-3.19059	0.00718516	0.149829	-2.43353	ILMN_1755411	RBMS2	stable	5939
-0.483631	9.63729	-3.19029	0.00718928	0.149829	-2.43407	ILMN_1695821	ACTR1B	stable	10120
1.06928	10.3997	3.1902	0.0071906	0.149829	-2.43424	ILMN_1736585	TMED10	stable	10972
0.176767	7.14276	3.18978	0.0071964	0.149829	-2.435	ILMN_1797301	INKA2	stable	55924
0.199467	7.08332	3.18843	0.007215	0.150088	-2.43744	ILMN_1713534	LDB3	stable	11155
0.504135	9.48918	3.18698	0.00723507	0.150377	-2.44006	ILMN_1745813	KIFBP	stable	26128
0.550331	9.35411	3.18652	0.0072414	0.150445	-2.44088	ILMN_1651513	MTREX	stable	23517
0.480902	7.82321	3.18312	0.00728869	0.15117	-2.44702	ILMN_1770548	CLASP2	stable	23122
0.479832	7.61471	3.1818	0.00730719	0.151425	-2.44941	ILMN_1662049	AGPAT5	stable	55326
0.684184	7.23447	3.18099	0.00731854	0.151569	-2.45087	ILMN_1789096	SLC51A	stable	200931
0.479951	7.3811	3.18086	0.00732037	0.151569	-2.45111	ILMN_1781560	ST3GAL6	stable	10402
-0.356326	11.5031	-3.18053	0.00732501	0.151578	-2.45171	ILMN_2130411	KDELR1	stable	10945
-0.510621	10.67	-3.17941	0.00734073	0.151669	-2.45373	ILMN_1720799	TECR	stable	9524
0.217704	7.23784	3.17865	0.00735144	0.151762	-2.4551	ILMN_1792088	CATSPERE	stable	257044
-0.433757	8.30741	-3.17865	0.00735145	0.151762	-2.4551	ILMN_1765021	TOP3B	stable	8940
-0.375247	8.80154	-3.17765	0.00736551	0.151856	-2.45691	ILMN_1680675	MRRF	stable	92399
-0.349909	8.5621	-3.17713	0.00737292	0.151856	-2.45785	ILMN_1801378	COQ3	stable	51805
-0.164909	7.27585	-3.17697	0.00737506	0.151856	-2.45813	ILMN_1666624	RABL2A	stable	11159
0.99257	10.7531	3.17608	0.00738763	0.151856	-2.45973	ILMN_1761260	COBLL1	stable	22837
0.75586	8.54358	3.17591	0.00739012	0.151856	-2.46005	ILMN_1742332	KCTD12	stable	115207
0.419384	10.1722	3.17571	0.00739291	0.151856	-2.46041	ILMN_1694240	MAP2K1	stable	5604
-0.461691	9.03687	-3.1757	0.00739307	0.151856	-2.46043	ILMN_1730391	MRPS18A	stable	55168
0.389638	9.42814	3.17557	0.00739485	0.151856	-2.46066	ILMN_1666453	STK3	stable	6788
0.397908	7.70463	3.17342	0.00742541	0.152221	-2.46454	ILMN_1789879	WDR35	stable	57539
-0.295633	7.24652	-3.17332	0.00742679	0.152221	-2.46472	ILMN_1770905	SHC3	stable	53358
-0.277169	7.72663	-3.17311	0.00742983	0.152221	-2.4651	ILMN_1765257	CINP	stable	51550
-0.389717	9.03489	-3.17288	0.00743305	0.152223	-2.46551	ILMN_1736751	VPS26B	stable	112936
0.196828	6.98427	3.17231	0.00744131	0.152264	-2.46656	ILMN_1688154	MST1R	stable	4486
0.264166	7.98606	3.17109	0.00745871	0.152557	-2.46876	ILMN_1718900	KCTD2	stable	23510
-0.238994	7.13075	-3.17016	0.0074719	0.152699	-2.47043	ILMN_1702385	LILRA4	stable	23547
-0.813957	9.66725	-3.17016	0.00747193	0.152699	-2.47043	ILMN_1668559	RGS10	stable	6001
0.262481	7.17493	3.16986	0.00747627	0.152724	-2.47098	ILMN_1814710	PCDHB5	stable	26167
-1.17194	9.83465	-3.169	0.00748852	0.15278	-2.47252	ILMN_1778347	NUDT2	stable	318
-0.223963	7.6615	-3.16873	0.00749245	0.15278	-2.47302	ILMN_1797189	MAP3K12	stable	7786
0.695705	11.8361	3.16857	0.00749467	0.15278	-2.4733	ILMN_1802251	PTTG1IP	stable	754
0.701037	8.36619	3.16827	0.00749905	0.152805	-2.47385	ILMN_1688295	ZNF219	stable	51222
0.666477	9.35665	3.16638	0.00752631	0.153233	-2.47727	ILMN_1781155	LYN	stable	4067
-0.202015	7.28504	-3.16495	0.00754683	0.153522	-2.47983	ILMN_1742782	GPANK1	stable	7918
0.407528	12.4961	3.16336	0.00756987	0.153799	-2.48271	ILMN_1768394	ARPC5	stable	10092
0.519391	8.86919	3.16244	0.00758323	0.153819	-2.48437	ILMN_1748831	PPP1R13B	stable	23368
0.381561	9.03671	3.16221	0.00758661	0.153819	-2.48479	ILMN_1683811	TNPO3	stable	23534
-0.690263	9.92687	-3.15937	0.00762793	0.154592	-2.48991	ILMN_1677483	EXOSC1	stable	51013
0.185154	7.12959	3.15907	0.00763231	0.154617	-2.49045	ILMN_1779832	KTN1-AS1	stable	100129075
-0.267483	7.6582	-3.15492	0.00769334	0.15553	-2.49795	ILMN_1727091	ACMSD	stable	130013
0.551496	7.56811	3.15427	0.00770286	0.15553	-2.49912	ILMN_1695041	GATA6	stable	2627
-0.654553	7.44719	-3.15382	0.00770958	0.155601	-2.49994	ILMN_2227266	TMEM35A	stable	59353
-0.361885	7.73086	-3.15173	0.00774047	0.156117	-2.50371	ILMN_1717925	SIGMAR1	stable	10280
0.439763	11.1401	3.15054	0.00775806	0.156256	-2.50585	ILMN_1749405	KIAA1191	stable	57179
-0.552595	10.8757	-3.1492	0.007778	0.156566	-2.50827	ILMN_1657797	FIBP	stable	9158
-0.838141	9.9321	-3.14862	0.00778675	0.15664	-2.50933	ILMN_1813682	MRPL53	stable	116540
-1.50747	8.67565	-3.14741	0.0078047	0.156875	-2.5115	ILMN_1795166	PTH1R	stable	5745
-0.660368	9.65367	-3.14692	0.00781214	0.156902	-2.51239	ILMN_1793859	ALDH2	stable	217
-0.760222	7.74104	-3.14687	0.00781281	0.156902	-2.51247	ILMN_1713038	PCOTH	stable	542767
0.352745	7.9494	3.14599	0.00782605	0.156984	-2.51407	ILMN_1660305	PDE12	stable	201626
-0.229147	6.99444	-3.14597	0.00782636	0.156984	-2.51411	ILMN_2105573	CCL3L3	stable	414062
0.606107	8.42213	3.14547	0.00783386	0.157005	-2.51501	ILMN_1680955	AURKA	stable	6790
0.632341	11.1079	3.14512	0.00783909	0.157046	-2.51564	ILMN_1797813	SUZ12	stable	23512
-0.7317	10.8616	-3.14479	0.00784409	0.157081	-2.51624	ILMN_1709634	CMBL	stable	134147
0.211019	7.15607	3.14419	0.00785302	0.157125	-2.51731	ILMN_2080080	MAP7D2	stable	256714
1.04568	9.90638	3.144	0.0078559	0.157125	-2.51766	ILMN_1658015	MBNL2	stable	10150
0.437102	9.08839	3.14378	0.00785922	0.157125	-2.51805	ILMN_1800626	SESN1	stable	27244
0.471275	7.40822	3.14276	0.00787459	0.157291	-2.51989	ILMN_1698159	ANKRD6	stable	22881
0.235866	7.13279	3.14259	0.0078771	0.157291	-2.5202	ILMN_1679816	HSPB7	stable	27129
-0.379017	9.47797	-3.14008	0.00791513	0.157877	-2.52473	ILMN_1685170	ANXA11	stable	311
0.999263	11.0002	3.13651	0.0079694	0.158615	-2.53117	ILMN_1667050	PRPS1	stable	5631
0.508594	9.76027	3.13591	0.00797861	0.158733	-2.53226	ILMN_1778803	ZFAND6	stable	54469
0.191887	7.03542	3.13506	0.00799163	0.158799	-2.53379	ILMN_1779710	RAB9BP1	stable	9366
-0.403329	12.0221	-3.13489	0.00799423	0.158799	-2.5341	ILMN_2207363	RABAC1	stable	10567
0.645904	7.29818	3.13484	0.00799493	0.158799	-2.53418	ILMN_1677624	NXPH2	stable	11249
0.559969	9.50038	3.13332	0.00801825	0.159038	-2.53692	ILMN_1747744	LHFPL2	stable	10184
-0.447034	7.89636	-3.13321	0.00802001	0.159038	-2.53713	ILMN_1653646	UBL7	stable	84993
-0.364609	7.55928	-3.13225	0.00803481	0.159176	-2.53887	ILMN_1717248	DOCK8-AS1	stable	157983
-0.629116	8.05006	-3.13184	0.00804111	0.159176	-2.53961	ILMN_2198878	INPP4B	stable	8821
0.419948	8.50037	3.1317	0.00804326	0.159176	-2.53986	ILMN_1664292	ZNF415	stable	55786
0.422954	10.3233	3.13005	0.00806864	0.159613	-2.54282	ILMN_2405018	PPP1CB	stable	5500
0.55317	8.81307	3.12736	0.00811032	0.160113	-2.54768	ILMN_1670931	PDS5A	stable	23244
-0.728362	10.2089	-3.12389	0.0081645	0.160984	-2.55395	ILMN_1669113	ATF5	stable	22809
-0.446864	11.1314	-3.12369	0.0081676	0.160984	-2.5543	ILMN_1690268	HNRNPUL1	stable	11100
0.644819	7.59857	3.1234	0.00817206	0.161006	-2.55482	ILMN_1757631	DBNDD1	stable	79007
0.140098	6.9907	3.12247	0.00818666	0.161018	-2.5565	ILMN_1768099	SCGB1C1	stable	147199
0.657435	9.23904	3.12242	0.00818755	0.161018	-2.5566	ILMN_1654497	ATAD1	stable	84896
0.332797	7.45963	3.12221	0.00819078	0.161018	-2.55697	ILMN_1670844	OPN3	stable	23596
-0.350126	10.3641	-3.12171	0.0081986	0.161018	-2.55787	ILMN_1658411	CHD4	stable	1108
0.714275	7.71541	3.12128	0.00820545	0.161018	-2.55866	ILMN_1761833	SLC40A1	stable	30061
0.449913	7.57943	3.12117	0.00820705	0.161018	-2.55884	ILMN_1746763	ECM2	stable	1842
0.271623	7.38119	3.12085	0.0082122	0.161018	-2.55943	ILMN_1776428	STK17A	stable	9263
-0.218168	8.04431	-3.12039	0.00821942	0.161094	-2.56026	ILMN_1798546	HDAC6	stable	10013
0.396941	7.65533	3.12016	0.00822298	0.161099	-2.56067	ILMN_1698673	EFCAB7	stable	84455
0.468595	9.70076	3.11845	0.00824996	0.161234	-2.56375	ILMN_1773901	STX12	stable	23673
0.38213	9.59056	3.11836	0.00825145	0.161234	-2.56392	ILMN_1673138	ZBTB33	stable	10009
0.63787	8.30366	3.11834	0.00825176	0.161234	-2.56396	ILMN_2049536	TRPV2	stable	51393
-0.376355	8.7296	-3.11832	0.00825202	0.161234	-2.56399	ILMN_1763723	PTDSS2	stable	81490
-0.845736	10.3481	-3.11804	0.00825641	0.161234	-2.56449	ILMN_1683927	ITGAE	stable	3682
0.466591	9.95799	3.11784	0.00825958	0.161234	-2.56485	ILMN_1736054	SUB1	stable	10923
-1.1068	9.03185	-3.11762	0.00826302	0.161236	-2.56524	ILMN_1657708	MGLL	stable	11343
-0.530358	9.19031	-3.11693	0.0082741	0.161388	-2.5665	ILMN_1705682	P3H3	stable	10536
-0.452521	8.51789	-3.11666	0.00827826	0.161405	-2.56697	ILMN_1720578	PRAF2	stable	11230
-0.448661	11.6837	-3.11635	0.00828327	0.161438	-2.56754	ILMN_1684321	CYB5B	stable	80777
-0.419504	7.65766	-3.11602	0.00828847	0.161475	-2.56814	ILMN_2189842	SNORA10	stable	574042
-0.226214	7.50311	-3.11553	0.00829628	0.161549	-2.56902	ILMN_1655612	ARRDC2	stable	27106
-0.52243	9.62182	-3.11536	0.00829892	0.161549	-2.56932	ILMN_1780987	RFXANK	stable	8625
-0.509066	9.93881	-3.11464	0.00831041	0.161579	-2.57062	ILMN_1786273	C1orf122	stable	127687
-0.196005	7.02834	-3.11318	0.00833371	0.161839	-2.57326	ILMN_1657505	HR	stable	55806
0.447713	9.14262	3.1126	0.00834289	0.161913	-2.5743	ILMN_1746856	RAB21	stable	23011
-0.560278	7.61339	-3.11252	0.00834417	0.161913	-2.57444	ILMN_2366330	FERMT3	stable	83706
0.303164	7.06849	3.11221	0.00834924	0.161947	-2.57501	ILMN_1662731	COL4A3	stable	1285
-0.411433	8.32779	-3.10998	0.00838491	0.162575	-2.57903	ILMN_1765649	IRF3	stable	3661
-0.353067	7.52258	-3.10966	0.00839007	0.162581	-2.5796	ILMN_1712608	BFSP1	stable	631
0.479158	11.7991	3.10929	0.008396	0.162596	-2.58027	ILMN_1690342	LTA4H	stable	4048
0.529027	8.51109	3.10781	0.00841986	0.162963	-2.58294	ILMN_1744963	ERO1A	stable	30001
0.637715	10.2439	3.10765	0.0084224	0.162963	-2.58322	ILMN_1790354	RABGGTB	stable	5876
-0.414855	12.2145	-3.1066	0.00843934	0.163112	-2.58511	ILMN_1774584	ATRAID	stable	51374
0.851301	8.82499	3.10568	0.00845423	0.163276	-2.58677	ILMN_1775182	GSR	stable	2936
0.408599	7.9292	3.10361	0.0084879	0.163726	-2.59051	ILMN_1776582	PDK3	stable	5165
0.30003	7.05617	3.10334	0.00849221	0.163744	-2.59099	ILMN_1680814	EDN2	stable	1907
0.604856	7.80246	3.10262	0.00850392	0.163905	-2.59229	ILMN_1813019	DNAJB4	stable	11080
-0.922056	10.1265	-3.1024	0.00850763	0.163912	-2.5927	ILMN_1671791	PCK2	stable	5106
0.481564	8.09234	3.10072	0.00853492	0.164114	-2.59571	ILMN_1716790	APBB2	stable	323
-0.249601	7.41794	-3.10072	0.00853495	0.164114	-2.59572	ILMN_1656079	KCNQ1	stable	3784
0.276262	7.0431	3.09946	0.00855561	0.164408	-2.59799	ILMN_1749150	RXFP1	stable	59350
-0.437028	7.98225	-3.09938	0.00855697	0.164408	-2.59814	ILMN_1765001	NAA80	stable	24142
-0.495443	7.25429	-3.09899	0.00856326	0.164464	-2.59883	ILMN_2078599	ACP5	stable	54
-0.237274	7.94415	-3.09731	0.00859087	0.164659	-2.60186	ILMN_1779674	PTPRG	stable	5793
0.454704	7.75054	3.09689	0.00859778	0.164659	-2.60262	ILMN_1786834	PRKX	stable	5613
0.375374	7.63584	3.09685	0.00859843	0.164659	-2.60269	ILMN_1755834	FEN1	stable	2237
0.388831	11.616	3.0963	0.00860762	0.164659	-2.60369	ILMN_1702177	GLO1	stable	2739
0.482121	7.79364	3.09579	0.00861602	0.1647	-2.60461	ILMN_1705032	SEH1L	stable	81929
0.594211	9.95416	3.09476	0.00863291	0.164894	-2.60646	ILMN_1799516	DNAJC9	stable	23234
0.424324	7.55167	3.09359	0.0086524	0.165153	-2.60858	ILMN_1742069	ZSWIM5	stable	57643
0.634013	7.28101	3.09353	0.00865327	0.165153	-2.60867	ILMN_1691790	DACT2	stable	168002
0.419946	7.42588	3.09272	0.00866679	0.165282	-2.61014	ILMN_1781077	CEP120	stable	153241
-0.192797	6.97063	-3.09234	0.008673	0.165336	-2.61081	ILMN_1674338	LIPN	stable	643418
-1.67487	11.8088	-3.09132	0.00868998	0.16553	-2.61265	ILMN_1810844	RARRES2	stable	5919
-0.76766	10.4555	-3.09106	0.00869438	0.165533	-2.61313	ILMN_1714861	CD68	stable	968
0.649823	9.66178	3.09078	0.00869899	0.165533	-2.61363	ILMN_1677404	RAP2A	stable	5911
0.473824	7.45022	3.08778	0.00874914	0.166357	-2.61904	ILMN_1675268	LRP4	stable	4038
-0.400219	10.7459	-3.08707	0.00876099	0.166471	-2.62031	ILMN_1698419	NCOR2	stable	9612
-0.403821	8.26242	-3.08613	0.00877682	0.166599	-2.62201	ILMN_1750052	NOP14	stable	8602
-0.146087	7.1882	-3.08539	0.00878926	0.166658	-2.62334	ILMN_1775962	MCOLN3	stable	55283
-0.283455	14.3843	-3.08518	0.00879282	0.166658	-2.62372	ILMN_1666635	RPS14	stable	6208
-0.406961	7.8507	-3.08514	0.00879357	0.166658	-2.6238	ILMN_1690682	B3GALT4	stable	8705
-0.459004	8.77065	-3.08432	0.00880732	0.166854	-2.62527	ILMN_1672547	MYO9B	stable	4650
-0.594811	7.67992	-3.08235	0.0088406	0.167419	-2.62882	ILMN_1666775	CACNA1C	stable	775
0.244655	8.72624	3.08121	0.00885994	0.167525	-2.63087	ILMN_1708991	CCNY	stable	219771
-0.664689	8.33052	-3.08062	0.0088699	0.16755	-2.63193	ILMN_1757956	PCGF1	stable	84759
-0.648379	10.4428	-3.0803	0.00887544	0.16755	-2.63252	ILMN_1744835	MRPL21	stable	219927
0.172411	6.91221	3.08017	0.00887755	0.16755	-2.63274	ILMN_1700540	OR51I2	stable	390064
1.78378	8.9811	3.07978	0.00888418	0.167594	-2.63344	ILMN_1723480	BST2	stable	684
0.59064	10.5938	3.07868	0.00890298	0.167727	-2.63543	ILMN_1693310	ITFG1	stable	81533
-0.579808	11.3753	-3.07856	0.00890496	0.167727	-2.63564	ILMN_1678165	LSM7	stable	51690
-0.579522	8.38029	-3.07776	0.00891862	0.16779	-2.63708	ILMN_1812666	DNAJC15	stable	29103
0.3264	7.43191	3.07671	0.00893659	0.167998	-2.63898	ILMN_1774806	SLC9A7	stable	84679
-0.43186	9.7798	-3.07605	0.008948	0.168028	-2.64018	ILMN_1726743	MRPS30	stable	10884
-0.320129	7.01438	-3.07602	0.00894849	0.168028	-2.64023	ILMN_1733847	GALR2	stable	8811
-1.09412	10.1571	-3.07561	0.00895553	0.168095	-2.64097	ILMN_2112049	DNLZ	stable	728489
-0.254962	7.35203	-3.07437	0.00897678	0.168297	-2.64319	ILMN_1716441	SNORD4A	stable	26773
0.417684	8.20593	3.07418	0.00898007	0.168297	-2.64354	ILMN_1765401	RRN3	stable	54700
-0.151149	6.97967	-3.073	0.00900029	0.16859	-2.64565	ILMN_1765299	PRIMA1	stable	145270
-0.220196	7.26024	-3.07256	0.00900797	0.168626	-2.64646	ILMN_1755392	ERVFRD-1	stable	405754
-0.254024	7.46582	-3.0721	0.00901591	0.16871	-2.64728	ILMN_1694367	SNORD35B	stable	84546
0.565689	9.04582	3.07189	0.00901948	0.168712	-2.64766	ILMN_2187727	NOC3L	stable	64318
-0.383615	11.0869	-3.07077	0.00903896	0.168947	-2.64969	ILMN_1758918	BRD2	stable	6046
0.491841	8.17391	3.06962	0.00905875	0.169196	-2.65174	ILMN_1758229	QSOX1	stable	5768
-0.325259	8.54402	-3.06855	0.00907738	0.169276	-2.65367	ILMN_2174884	XPO7	stable	23039
-0.388549	7.6553	-3.06733	0.00909866	0.169516	-2.65588	ILMN_1724424	PRRT2	stable	112476
-1.38017	9.28591	-3.06722	0.00910054	0.169516	-2.65607	ILMN_1726597	RIPOR2	stable	9750
0.416929	7.25766	3.06655	0.00911222	0.169601	-2.65727	ILMN_2144401	GLB1L2	stable	89944
-0.300836	7.82453	-3.06596	0.00912255	0.169664	-2.65834	ILMN_2233604	ECSIT	stable	51295
0.450003	7.99494	3.06562	0.00912843	0.169671	-2.65895	ILMN_1784783	NME5	stable	8382
-0.235279	7.17035	-3.06534	0.00913337	0.169671	-2.65945	ILMN_1778650	VILL	stable	50853
-0.359306	10.9967	-3.06436	0.00915053	0.169845	-2.66122	ILMN_1784299	TRIR	stable	79002
-0.684897	10.1399	-3.06378	0.00916063	0.169919	-2.66226	ILMN_1788250	LDOC1	stable	23641
0.840703	10.4686	3.06264	0.00918067	0.170097	-2.66431	ILMN_1655563	CTIF	stable	9811
0.715699	10.5743	3.06177	0.00919598	0.170251	-2.66588	ILMN_1752837	ARL8B	stable	55207
-0.298123	7.45143	-3.06145	0.00920174	0.170293	-2.66647	ILMN_1714896	SART3	stable	9733
-0.279244	7.57996	-3.06098	0.00921003	0.170305	-2.66731	ILMN_2225746	BORCS6	stable	54785
0.7288	10.0423	3.06063	0.00921615	0.170305	-2.66794	ILMN_1772316	SUN1	stable	23353
0.339284	11.9797	3.06022	0.00922334	0.170305	-2.66867	ILMN_1737298	MAT2A	stable	4144
0.466274	12.1085	3.06022	0.00922335	0.170305	-2.66867	ILMN_1769810	ARL6IP5	stable	10550
-0.33337	7.65773	-3.06002	0.00922682	0.170305	-2.66902	ILMN_1708954	GAR1	stable	54433
-0.527162	10.1056	-3.05932	0.00923927	0.170406	-2.67029	ILMN_1732089	MRI1	stable	84245
-0.193142	7.02702	-3.05878	0.00924892	0.170455	-2.67127	ILMN_1754921	FAM43B	stable	163933
0.318792	7.70429	3.05825	0.00925821	0.170498	-2.67222	ILMN_1772703	OTUD6B	stable	51633
0.148565	6.91198	3.05777	0.00926682	0.170592	-2.67309	ILMN_1765184	MBNL3	stable	55796
-0.898825	10.063	-3.05722	0.00927656	0.170624	-2.67408	ILMN_1752046	SH2B3	stable	10019
-0.384775	7.68463	-3.05673	0.00928515	0.170624	-2.67495	ILMN_1727444	PAGR1	stable	79447
-0.781661	8.70998	-3.05668	0.00928606	0.170624	-2.67504	ILMN_1779751	FMC1	stable	154791
0.426416	7.25268	3.0557	0.00930358	0.170882	-2.67681	ILMN_1782204	AFP	stable	174
-0.316157	7.95383	-3.05355	0.00934186	0.171318	-2.68067	ILMN_1764891	ZNF384	stable	171017
0.181439	6.92463	3.0525	0.00936076	0.171385	-2.68257	ILMN_1706838	DEFB119	stable	245932
0.339567	7.04134	3.05243	0.00936203	0.171385	-2.6827	ILMN_1676822	ECRG4	stable	84417
-0.944827	7.67039	-3.05225	0.00936527	0.171385	-2.68302	ILMN_1722718	BMP2	stable	650
-0.520386	8.43343	-3.0522	0.00936608	0.171385	-2.6831	ILMN_1813260	TIMM17B	stable	10245
-1.51979	8.21079	-3.05113	0.00938534	0.171673	-2.68503	ILMN_1714691	HOXD10	stable	3236
-0.182069	7.0404	-3.04924	0.00941929	0.172095	-2.68843	ILMN_2117623	PLXNC1	stable	10154
-0.143255	7.01651	-3.04816	0.00943888	0.172329	-2.69038	ILMN_1874577	LINC02372	stable	440117
-0.189292	6.87491	-3.0472	0.00945626	0.172582	-2.69211	ILMN_1711579	CSN2	stable	1447
-0.468989	8.36417	-3.04594	0.00947908	0.172869	-2.69437	ILMN_1812688	SLC35F6	stable	54978
0.847031	7.64154	3.04422	0.00951033	0.173187	-2.69746	ILMN_1811370	HSD11B1	stable	3290
0.536588	8.07398	3.04399	0.00951443	0.173187	-2.69787	ILMN_1724211	GPRC5C	stable	55890
-0.390954	8.30096	-3.04291	0.00953431	0.173423	-2.69983	ILMN_1702759	TMX4	stable	56255
0.155446	7.34	3.04179	0.00955462	0.173663	-2.70183	ILMN_1731049	MGAT5	stable	4249
0.205868	7.05302	3.04011	0.00958556	0.174095	-2.70487	ILMN_1741674	PPP1R9A	stable	55607
0.581417	10.361	3.03953	0.00959619	0.174105	-2.70591	ILMN_1736796	RB1CC1	stable	9821
-0.562702	13.017	-3.03925	0.0096012	0.17412	-2.7064	ILMN_1661306	RPL29	stable	6159
0.995184	8.49555	3.0376	0.00963163	0.174551	-2.70937	ILMN_1765796	ENO2	stable	2026
-0.426403	9.76277	-3.03757	0.00963211	0.174551	-2.70942	ILMN_1696675	CES2	stable	8824
0.381316	9.68732	3.03714	0.00964013	0.17459	-2.7102	ILMN_1736441	PDXP	stable	57026
-1.16235	10.0703	-3.03707	0.0096414	0.17459	-2.71032	ILMN_1701613	PLAAT4	stable	5920
-0.512398	8.64158	-3.03638	0.00965425	0.174758	-2.71157	ILMN_1698213	RBM3	stable	5935
-0.18592	6.9487	-3.03492	0.00968113	0.175048	-2.71418	ILMN_2161820	GLYATL2	stable	219970
-0.641453	11.9019	-3.03467	0.0096858	0.175048	-2.71464	ILMN_1800461	CSNK2B	stable	1460
-1.81981	11.6795	-3.03294	0.00971799	0.175311	-2.71775	ILMN_1790529	LUM	stable	4060
-0.449245	8.9685	-3.0328	0.00972049	0.175311	-2.718	ILMN_1700660	RNF135	stable	84282
0.517391	8.0658	3.03279	0.00972074	0.175311	-2.71802	ILMN_1755882	OBI1	stable	79596
0.661422	7.71352	3.03195	0.00973646	0.17534	-2.71954	ILMN_1807925	GNG2	stable	54331
0.507035	7.14914	3.03191	0.00973714	0.17534	-2.7196	ILMN_1730223	RNF39	stable	80352
0.494615	7.9134	3.03169	0.00974125	0.17534	-2.72	ILMN_1665437	CYP2E1	stable	1571
-0.377569	8.79523	-3.03156	0.00974368	0.17534	-2.72023	ILMN_1810922	PCNT	stable	5116
0.345863	7.27559	3.03153	0.00974424	0.17534	-2.72029	ILMN_1677314	MUC1	stable	4582
-0.367164	10.9158	-3.03127	0.00974914	0.17534	-2.72076	ILMN_1759436	NOSIP	stable	51070
-0.971446	9.56263	-3.03116	0.0097511	0.17534	-2.72095	ILMN_1662619	TFPI	stable	7035
-0.218486	7.59418	-3.03077	0.00975846	0.175372	-2.72166	ILMN_1710726	APOBEC3F	stable	200316
0.590473	12.6609	3.03053	0.00976286	0.175372	-2.72208	ILMN_1782439	CNN3	stable	1266
-1.00161	8.09169	-3.03049	0.00976365	0.175372	-2.72216	ILMN_1656285	METTL7A	stable	25840
-0.404611	10.4776	-3.03009	0.00977119	0.175443	-2.72288	ILMN_1669456	NME3	stable	4832
0.454294	8.70572	3.02906	0.00979038	0.175631	-2.72472	ILMN_1676361	ARHGAP22	stable	58504
-0.373024	7.49915	-3.02895	0.00979249	0.175631	-2.72493	ILMN_1758487	CNPY4	stable	245812
0.35312	9.55494	3.02783	0.00981344	0.17575	-2.72693	ILMN_1750256	ALS2	stable	57679
-0.278134	7.84048	-3.02713	0.00982668	0.175857	-2.7282	ILMN_1778560	ZNF3	stable	7551
-0.407943	7.89883	-3.02529	0.00986128	0.176347	-2.7315	ILMN_1809750	TDRD1	stable	56165
0.146476	7.03576	3.02379	0.00988971	0.176726	-2.7342	ILMN_1740597	CDKN2D	stable	1032
0.595064	9.42424	3.0201	0.00995975	0.177706	-2.74083	ILMN_1719343	WDR26	stable	80232
0.1541	7.0713	3.01994	0.0099628	0.177706	-2.74112	ILMN_1798971	FZD5	stable	7855
-0.298051	8.3102	-3.01886	0.00998358	0.177962	-2.74307	ILMN_1767111	ANO10	stable	55129
0.337245	7.57067	3.01881	0.00998443	0.177962	-2.74315	ILMN_1703906	HJURP	stable	55355
0.181053	7.62487	3.01759	0.0100077	0.178247	-2.74534	ILMN_1685079	TELO2	stable	9894
-0.685809	9.11064	-3.01688	0.0100214	0.178425	-2.74662	ILMN_1720858	ABRACL	stable	58527
0.180938	7.61588	3.01637	0.0100313	0.178521	-2.74755	ILMN_1658110	FAM210A	stable	125228
0.372151	9.32851	3.01595	0.0100392	0.178521	-2.74829	ILMN_1774828	VEZT	stable	55591
0.316668	7.18405	3.01585	0.0100412	0.178521	-2.74847	ILMN_2052373	RAB17	stable	64284
0.336416	7.7478	3.01584	0.0100414	0.178521	-2.74849	ILMN_1689817	LCOR	stable	84458
0.218542	7.11903	3.01442	0.0100687	0.178747	-2.75105	ILMN_1693333	TMEM19	stable	55266
0.415393	9.34607	3.01406	0.0100757	0.178755	-2.75169	ILMN_1778561	WEE1	stable	7465
-0.388817	10.1569	-3.0137	0.0100825	0.178755	-2.75233	ILMN_1716596	NSMAF	stable	8439
0.27878	7.48493	3.01267	0.0101025	0.178929	-2.75419	ILMN_1676385	PAK2	stable	5062
0.600051	7.31004	3.01248	0.0101061	0.178929	-2.75452	ILMN_1704294	CDH3	stable	1001
-0.626949	9.32981	-3.01159	0.0101235	0.17913	-2.75614	ILMN_1761764	ALKBH7	stable	84266
-0.491965	9.28349	-3.0114	0.0101271	0.17913	-2.75647	ILMN_1667716	TMEM101	stable	84336
0.551808	8.99151	3.0104	0.0101464	0.179259	-2.75826	ILMN_1802519	VPS36	stable	51028
-0.134668	6.95638	-3.01016	0.0101512	0.179259	-2.7587	ILMN_1680432	KRTAP4-7	stable	100132476
1.03669	7.65019	3.01009	0.0101524	0.179259	-2.75882	ILMN_1721495	ADAMTSL2	stable	9719
-0.294579	7.66013	-3.00986	0.0101571	0.179259	-2.75924	ILMN_1767337	SFXN5	stable	94097
-1.02846	11.2878	-3.00946	0.0101648	0.179259	-2.75996	ILMN_1680738	NREP	stable	9315
1.43582	7.72283	3.00946	0.0101648	0.179259	-2.75996	ILMN_1675947	MT3	stable	4504
-0.870464	7.5991	-3.00908	0.0101722	0.179259	-2.76064	ILMN_1791366	RCOR2	stable	283248
-0.343882	8.09656	-3.00877	0.0101782	0.179259	-2.76119	ILMN_1710598	SKI	stable	6497
-0.681589	9.78716	-3.00876	0.0101784	0.179259	-2.76121	ILMN_1742456	OSTF1	stable	26578
-0.546321	11.2482	-3.00813	0.0101907	0.179281	-2.76235	ILMN_1714759	CNIH4	stable	29097
0.188712	6.92608	3.00739	0.0102051	0.179323	-2.76367	ILMN_1782284	ZNF382	stable	84911
0.629032	8.81557	3.00716	0.0102096	0.179323	-2.76408	ILMN_1694888	TAF2	stable	6873
-0.201741	7.07268	-3.00667	0.0102192	0.179323	-2.76497	ILMN_1773163	CSNK1G2-AS1	stable	255193
-0.1626	7.11833	-3.00663	0.0102199	0.179323	-2.76504	ILMN_1749342	ZNF322	stable	79692
-0.400909	7.29221	-3.00634	0.0102257	0.179323	-2.76556	ILMN_1757270	DBN1	stable	1627
0.157222	6.94995	3.00623	0.0102278	0.179323	-2.76576	ILMN_1725649	RAB41	stable	347517
0.43606	11.4466	3.00616	0.0102292	0.179323	-2.76589	ILMN_1785356	DENND5A	stable	23258
-0.854376	9.83891	-3.00561	0.01024	0.179373	-2.76688	ILMN_2155719	NBPF10	stable	100132406
-0.496685	11.925	-3.0054	0.010244	0.179379	-2.76725	ILMN_1689446	EIF3G	stable	8666
-0.845139	10.0524	-3.00512	0.0102495	0.17941	-2.76775	ILMN_1681269	DYRK4	stable	8798
0.706042	9.43415	3.00456	0.0102605	0.179539	-2.76876	ILMN_1701025	EPHX1	stable	2052
0.629829	9.09734	3.0036	0.0102794	0.179804	-2.77048	ILMN_1697503	DHX29	stable	54505
-0.398181	11.119	-3.0034	0.0102833	0.179809	-2.77084	ILMN_2088410	PSMG2	stable	56984
-0.381376	9.8168	-3.00316	0.0102881	0.179829	-2.77128	ILMN_1704793	MYPOP	stable	339344
-0.72557	8.4539	-3.0027	0.0102972	0.17991	-2.7721	ILMN_2111932	SERINC2	stable	347735
0.928696	8.70829	3.00212	0.0103086	0.17991	-2.77314	ILMN_1755657	RASIP1	stable	54922
0.252116	7.96903	3.00198	0.0103113	0.17991	-2.77339	ILMN_1771884	ZNF45	stable	7596
-0.55817	8.18252	-3.00161	0.0103186	0.17991	-2.77405	ILMN_1726547	MAP3K5	stable	4217
0.545141	7.956	3.00066	0.0103374	0.180109	-2.77576	ILMN_1710124	CMTM8	stable	152189
0.632777	8.22984	2.99796	0.010391	0.180849	-2.78061	ILMN_1674411	CKAP2	stable	26586
-0.319994	13.4253	-2.99546	0.0104408	0.181586	-2.7851	ILMN_1657722	RPS3A	stable	6189
0.674044	9.02537	2.99462	0.0104576	0.181815	-2.78661	ILMN_1664994	MINPP1	stable	9562
-0.259874	7.22084	-2.99326	0.0104849	0.182159	-2.78905	ILMN_1733963	ADRA2C	stable	152
-0.294542	9.19877	-2.99226	0.010505	0.182443	-2.79085	ILMN_2212354	WDR46	stable	9277
1.86649	9.65478	2.99174	0.0105155	0.182495	-2.79178	ILMN_2197128	OSR1	stable	130497
-0.715528	8.98595	-2.99094	0.0105316	0.182709	-2.79322	ILMN_1690703	MIR99AHG	stable	388815
0.393772	9.0671	2.99057	0.010539	0.182709	-2.79388	ILMN_1705114	NUMB	stable	8650
0.702601	9.73211	2.98986	0.0105533	0.182761	-2.79515	ILMN_1735461	DDX21	stable	9188
-0.409479	9.01405	-2.98852	0.0105805	0.183102	-2.79756	ILMN_1693210	NSMCE2	stable	286053
0.407638	9.02732	2.98826	0.0105858	0.183129	-2.79803	ILMN_1657893	TXNRD2	stable	10587
-0.313628	7.38354	-2.98805	0.0105899	0.183136	-2.7984	ILMN_1696585	FERMT1	stable	55612
0.428416	7.88602	2.98751	0.0106008	0.183141	-2.79937	ILMN_1803995	TM7SF3	stable	51768
-1.36445	8.81291	-2.98555	0.0106408	0.183581	-2.80289	ILMN_1677723	ANGPT1	stable	284
0.238531	7.22689	2.98549	0.010642	0.183581	-2.803	ILMN_1735553	MAP3K9	stable	4293
0.168151	6.91114	2.98456	0.010661	0.183843	-2.80467	ILMN_1815796	NT5C1A	stable	84618
-1.09205	10.4796	-2.98278	0.0106973	0.184086	-2.80786	ILMN_1790689	CRISPLD2	stable	83716
0.288206	7.64876	2.98277	0.0106975	0.184086	-2.80788	ILMN_1686319	USP37	stable	57695
-1.70235	8.74414	-2.98228	0.0107075	0.184086	-2.80875	ILMN_1660808	WFDC1	stable	58189
-0.575512	10.0725	-2.98218	0.0107095	0.184086	-2.80893	ILMN_1780382	SPCS2P4	stable	653566
0.420824	7.29713	2.98211	0.0107109	0.184086	-2.80905	ILMN_1734897	SLC4A4	stable	8671
0.33518	7.50028	2.982	0.0107133	0.184086	-2.80926	ILMN_1716279	CENPE	stable	1062
-0.21908	7.21471	-2.98192	0.010715	0.184086	-2.80941	ILMN_1801889	MYO16	stable	23026
0.275514	7.13106	2.98184	0.0107165	0.184086	-2.80955	ILMN_1654217	MPP2	stable	4355
-0.831777	13.0231	-2.98152	0.0107231	0.184096	-2.81012	ILMN_1786759	TMEM258	stable	746
0.147353	7.05657	2.98126	0.0107283	0.184096	-2.81058	ILMN_1766103	KCNK18	stable	338567
-0.671404	7.91235	-2.98093	0.0107351	0.184146	-2.81117	ILMN_1795715	DPYD	stable	1806
0.713835	7.66575	2.97996	0.010755	0.184423	-2.81291	ILMN_1770725	AIF1L	stable	83543
-0.221524	7.2378	-2.97833	0.0107887	0.184758	-2.81584	ILMN_1811450	FAM151B	stable	167555
-0.39829	7.91929	-2.97511	0.0108553	0.185639	-2.82161	ILMN_1753482	FAM86C1P	stable	55199
0.169521	6.95193	2.97503	0.0108571	0.185639	-2.82176	ILMN_2304289	GRIP1	stable	23426
0.345523	7.56455	2.97457	0.0108667	0.185639	-2.82259	ILMN_1652223	WDR91	stable	29062
-0.628897	12.2793	-2.97292	0.0109011	0.185803	-2.82555	ILMN_1787026	SEC61G	stable	23480
-0.739639	8.40851	-2.97279	0.0109037	0.185803	-2.82578	ILMN_1746618	PAQR7	stable	164091
-0.37525	11.7377	-2.97277	0.010904	0.185803	-2.82581	ILMN_1718336	C7orf50	stable	84310
0.444373	8.93489	2.97227	0.0109146	0.18582	-2.82672	ILMN_1657746	BPHL	stable	670
-0.32636	8.93035	-2.97218	0.0109165	0.18582	-2.82688	ILMN_1690826	TNKS1BP1	stable	85456
-0.423671	11.013	-2.97121	0.0109368	0.186082	-2.82862	ILMN_1760667	POLR3GL	stable	84265
1.59369	8.32793	2.97108	0.0109395	0.186082	-2.82885	ILMN_1746801	CGN	stable	57530
-0.300161	7.49912	-2.97024	0.010957	0.186264	-2.83035	ILMN_1689876	TBC1D2B	stable	23102
-0.29759	7.94154	-2.96949	0.0109727	0.186321	-2.83169	ILMN_1738678	MED15P9	stable	285103
0.322641	10.1794	2.96599	0.0110464	0.187229	-2.83797	ILMN_1815051	API5	stable	8539
0.809968	8.72285	2.96587	0.0110491	0.187229	-2.8382	ILMN_1810420	DYSF	stable	8291
-0.419264	8.82623	-2.96535	0.01106	0.187349	-2.83912	ILMN_1728684	PELP1	stable	27043
-0.698653	9.93706	-2.96493	0.0110688	0.187374	-2.83987	ILMN_1763891	SSC5D	stable	284297
1.54531	9.18498	2.96408	0.011087	0.187374	-2.8414	ILMN_1671971	KRT8	stable	3856
0.295506	7.43523	2.96392	0.0110902	0.187374	-2.84168	ILMN_1814106	CYSRT1	stable	375791
0.30044	7.87398	2.9639	0.0110908	0.187374	-2.84173	ILMN_1780618	TMEM192	stable	201931
0.268404	7.3801	2.96383	0.0110923	0.187374	-2.84185	ILMN_1687213	FAM167A	stable	83648
0.33563	7.94342	2.96249	0.0111206	0.187743	-2.84425	ILMN_1766528	SLC25A36	stable	55186
-0.333824	9.10619	-2.9619	0.0111333	0.187743	-2.84531	ILMN_1687824	SEPHS2	stable	22928
0.89519	9.98346	2.96049	0.0111633	0.188184	-2.84783	ILMN_2322552	NCKAP1	stable	10787
0.658724	10.689	2.95972	0.0111797	0.188372	-2.84921	ILMN_1671207	IARS2	stable	55699
1.80495	9.17151	2.95917	0.0111915	0.188372	-2.8502	ILMN_1774287	CFB	stable	629
0.179468	7.02552	2.95907	0.0111938	0.188372	-2.85039	ILMN_1758497	TTYH1	stable	57348
-0.491389	9.20017	-2.95861	0.0112036	0.188473	-2.85121	ILMN_1711608	SSBP2	stable	23635
0.375658	7.34373	2.95644	0.0112501	0.189124	-2.85509	ILMN_1728572	DOK5	stable	55816
0.29636	8.05728	2.95556	0.0112691	0.189247	-2.85667	ILMN_1674399	ZNF143	stable	7702
-0.157706	6.88931	-2.95511	0.0112788	0.189346	-2.85748	ILMN_1655722	BCL2L15	stable	440603
-1.08003	11.2141	-2.95476	0.0112864	0.189409	-2.85811	ILMN_1662419	COX7A1	stable	1346
0.768587	8.39166	2.95383	0.0113065	0.189484	-2.85977	ILMN_1673522	MOCOS	stable	55034
-0.880519	9.47853	-2.953	0.0113244	0.189614	-2.86126	ILMN_1703852	EFNB2	stable	1948
0.443652	10.5277	2.95095	0.0113688	0.190268	-2.86493	ILMN_1656165	USP9X	stable	8239
0.423095	7.6628	2.94973	0.0113954	0.190504	-2.86711	ILMN_1717639	SIK1	stable	150094
0.626382	10.6794	2.94959	0.0113985	0.190504	-2.86737	ILMN_1671731	AVPI1	stable	60370
0.529366	9.08926	2.94901	0.0114113	0.190651	-2.86841	ILMN_1702783	SNRPA1	stable	6627
0.716194	10.4056	2.9483	0.0114267	0.190729	-2.86968	ILMN_1809931	NDRG1	stable	10397
-0.380373	7.84841	-2.94766	0.0114406	0.190729	-2.87082	ILMN_1696711	KHDC1	stable	80759
-0.667822	7.54928	-2.94754	0.0114434	0.190729	-2.87105	ILMN_1651902	RASL11A	stable	387496
-0.526272	9.60656	-2.9474	0.0114463	0.190729	-2.87128	ILMN_2205245	GPN2	stable	54707
0.349237	10.1513	2.94736	0.0114472	0.190729	-2.87136	ILMN_1744147	CEBPZ	stable	10153
0.309306	9.0873	2.94626	0.0114714	0.19099	-2.87334	ILMN_1749521	SLC35E3	stable	55508
0.692096	10.3415	2.94584	0.0114805	0.191003	-2.87408	ILMN_1653133	SH3D19	stable	152503
0.337657	8.97489	2.94572	0.0114832	0.191003	-2.8743	ILMN_1795839	SCCPDH	stable	51097
0.65995	8.84002	2.94518	0.011495	0.191037	-2.87527	ILMN_1764168	STXBP3	stable	6814
-0.199302	10.5848	-2.94286	0.0115462	0.191595	-2.87943	ILMN_1651950	TPST1	stable	8460
0.326702	7.63906	2.94259	0.0115521	0.191626	-2.8799	ILMN_1722642	REEP3	stable	221035
0.465377	8.74327	2.94156	0.011575	0.191818	-2.88176	ILMN_1655312	HPS5	stable	11234
-0.317278	9.25684	-2.94144	0.0115775	0.191818	-2.88196	ILMN_1685371	SUMF2	stable	25870
-0.858462	8.6098	-2.94136	0.0115794	0.191818	-2.88211	ILMN_1712918	NQO2	stable	4835
0.631925	9.57323	2.94094	0.0115887	0.191907	-2.88286	ILMN_1738736	SNX4	stable	8723
-0.17735	6.98128	-2.94	0.0116095	0.192057	-2.88455	ILMN_1791530	CPA5	stable	93979
-0.210497	7.04668	-2.93913	0.0116288	0.192079	-2.8861	ILMN_2205785	AKNAD1	stable	254268
-0.374614	8.84823	-2.93901	0.0116315	0.192079	-2.88632	ILMN_1786388	RNF113A	stable	7737
0.67971	7.99928	2.93887	0.0116345	0.192079	-2.88656	ILMN_1728972	PIMREG	stable	54478
-1.04823	11.209	-2.93863	0.0116399	0.192103	-2.88699	ILMN_1696360	CTSB	stable	1508
0.472302	8.90243	2.93831	0.011647	0.192156	-2.88757	ILMN_1676946	AP3M2	stable	10947
0.187195	7.15318	2.9381	0.0116518	0.192169	-2.88795	ILMN_1758529	P2RX1	stable	5023
-0.440059	10.7952	-2.9376	0.0116628	0.1922	-2.88884	ILMN_1776723	PHF11	stable	51131
0.41087	9.62307	2.93706	0.0116749	0.1922	-2.88981	ILMN_1766222	LARP4B	stable	23185
0.12008	6.98898	2.93696	0.0116773	0.1922	-2.89	ILMN_1739601	MSI1	stable	4440
-1.55711	8.76815	-2.93643	0.0116891	0.192265	-2.89094	ILMN_1655077	PRDM1	stable	639
0.605935	8.95833	2.9353	0.0117144	0.192616	-2.89297	ILMN_1678652	TCTN3	stable	26123
-0.182015	8.70369	-2.93399	0.0117437	0.192871	-2.89531	ILMN_1797181	LOC93622	stable	93622
0.597664	8.05951	2.93381	0.0117477	0.192871	-2.89562	ILMN_1708203	OTUD4	stable	54726
0.249319	7.27341	2.93361	0.0117522	0.192871	-2.89598	ILMN_1661802	RAPGEF4	stable	11069
0.270085	7.18267	2.93319	0.0117616	0.192938	-2.89674	ILMN_1733746	REEP1	stable	65055
-0.327711	7.63696	-2.93297	0.0117665	0.192953	-2.89712	ILMN_1678464	DCLRE1C	stable	64421
-1.15231	10.2564	-2.93185	0.0117919	0.193234	-2.89914	ILMN_1703531	S1PR3	stable	1903
-0.170803	7.18978	-2.93169	0.0117955	0.193234	-2.89943	ILMN_1719433	CD1D	stable	912
0.157269	7.10914	2.93086	0.0118142	0.193411	-2.90091	ILMN_1809212	HPR	stable	3250
-0.459781	7.81316	-2.93014	0.0118305	0.193435	-2.9022	ILMN_1660858	RIN1	stable	9610
-0.436331	9.33913	-2.92997	0.0118343	0.193435	-2.9025	ILMN_1715607	CHMP4A	stable	29082
0.542999	7.51647	2.92979	0.0118384	0.193435	-2.90282	ILMN_1717381	HOXD1	stable	3231
-0.572728	10.5559	-2.92974	0.0118395	0.193435	-2.90291	ILMN_1677138	POLR2J3	stable	548644
0.806224	9.63803	2.92879	0.011861	0.193435	-2.90461	ILMN_1767113	AOX1	stable	316
0.384997	11.3172	2.92863	0.0118647	0.193435	-2.90491	ILMN_1670000	DCAF6	stable	55827
0.195614	7.07588	2.92832	0.0118716	0.193435	-2.90545	ILMN_1759206	PLS1	stable	5357
-0.341698	8.77419	-2.92817	0.011875	0.193435	-2.90571	ILMN_1738718	CYB561D2	stable	11068
0.280673	8.07631	2.92714	0.0118984	0.193749	-2.90756	ILMN_1690476	QKI	stable	9444
0.352446	8.69747	2.92573	0.0119307	0.194071	-2.91009	ILMN_1813685	RAB29	stable	8934
0.353132	7.79734	2.92558	0.0119341	0.194071	-2.91036	ILMN_1659350	CASP6	stable	839
-0.237093	8.15321	-2.92507	0.0119456	0.194194	-2.91127	ILMN_1693438	FBXL12	stable	54850
0.55502	9.30919	2.92471	0.0119538	0.194262	-2.91191	ILMN_2192385	TTC19	stable	54902
-0.518999	9.5666	-2.92376	0.0119755	0.19436	-2.91361	ILMN_1789457	GNL1	stable	2794
0.87321	8.06414	2.92267	0.0120005	0.194633	-2.91556	ILMN_1735192	COLEC11	stable	78989
-0.304157	7.44561	-2.92178	0.0120211	0.194807	-2.91716	ILMN_1731135	RAB11B	stable	9230
-0.521608	12.0953	-2.92168	0.0120233	0.194807	-2.91733	ILMN_1774077	GBP2	stable	2634
0.289073	7.20101	2.92035	0.0120539	0.195044	-2.91971	ILMN_1685122	COL9A2	stable	1298
-0.669741	11.3644	-2.91951	0.0120732	0.195228	-2.92121	ILMN_1767665	GPX8	stable	493869
-0.740223	11.0073	-2.9164	0.0121452	0.195744	-2.92677	ILMN_1695868	TOMM6	stable	100188893
0.26117	7.37626	2.91526	0.0121717	0.195901	-2.92881	ILMN_1750880	AMN1	stable	196394
-0.615425	10.7464	-2.91478	0.0121829	0.195962	-2.92967	ILMN_1671661	HSD17B7	stable	51478
-0.334581	7.78042	-2.91428	0.0121946	0.196086	-2.93057	ILMN_1678619	TKFC	stable	26007
0.548863	8.67308	2.91235	0.0122397	0.196516	-2.93402	ILMN_1725188	PRKCI	stable	5584
0.546393	10.3619	2.91227	0.0122415	0.196516	-2.93416	ILMN_1814113	ZFR	stable	51663
0.375005	8.38484	2.91021	0.0122898	0.196966	-2.93784	ILMN_2101375	CCDC77	stable	84318
0.249454	7.4314	2.90989	0.0122974	0.196966	-2.93842	ILMN_1712197	KCNMB3	stable	27094
0.532824	12.5277	2.90952	0.0123059	0.196984	-2.93907	ILMN_1805827	PPA1	stable	5464
0.321275	7.17978	2.90931	0.012311	0.196984	-2.93945	ILMN_2170209	RASD2	stable	23551
-0.136901	6.89519	-2.90911	0.0123158	0.196996	-2.93982	ILMN_2135321	CHDH	stable	55349
-0.195779	7.61454	-2.90869	0.0123255	0.197087	-2.94056	ILMN_1700349	COQ8B	stable	79934
0.200979	7.44572	2.90763	0.0123505	0.197357	-2.94245	ILMN_1690259	RAE1	stable	8480
-0.615755	8.04797	-2.90666	0.0123736	0.197634	-2.9442	ILMN_1712583	METRN	stable	79006
-0.648222	7.80277	-2.90607	0.0123875	0.19769	-2.94525	ILMN_1784217	SOX15	stable	6665
-0.35553	10.016	-2.9058	0.0123939	0.197711	-2.94573	ILMN_1767892	DUSP12	stable	11266
0.365452	10.6456	2.90517	0.0124089	0.197711	-2.94686	ILMN_1691499	TJP1	stable	7082
0.267748	7.23592	2.90436	0.0124281	0.19773	-2.94831	ILMN_1710524	PARD3	stable	56288
-0.552988	8.08547	-2.90419	0.0124321	0.19773	-2.94861	ILMN_1681741	COA6	stable	388753
-0.328612	9.13489	-2.90415	0.0124331	0.19773	-2.94868	ILMN_1681304	PAN3	stable	255967
-0.679404	9.99665	-2.90404	0.0124356	0.19773	-2.94888	ILMN_1754121	CSK	stable	1445
0.700729	10.3707	2.90337	0.0124516	0.197811	-2.95008	ILMN_2146418	CRIM1	stable	51232
0.697069	7.69919	2.90336	0.0124518	0.197811	-2.9501	ILMN_1704554	CASP4LP	stable	643733
-0.51552	13.658	-2.90285	0.0124638	0.197936	-2.95099	ILMN_1749447	RPS9	stable	6203
0.718812	9.99884	2.90203	0.0124835	0.198184	-2.95247	ILMN_1695276	MAPRE2	stable	10982
-0.377183	9.85345	-2.89921	0.0125509	0.19906	-2.95751	ILMN_1676026	MRPS26	stable	64949
0.19625	7.05079	2.89904	0.012555	0.19906	-2.95781	ILMN_1675594	YY1AP1	stable	55249
-0.196713	7.18557	-2.89854	0.0125669	0.199185	-2.9587	ILMN_1658586	GPR161	stable	23432
0.367275	10.5644	2.89827	0.0125735	0.199225	-2.95919	ILMN_1796063	TRIM44	stable	54765
0.464202	11.4104	2.89694	0.0126054	0.199536	-2.96156	ILMN_1711516	ATP6V1A	stable	523
-0.427754	8.41911	-2.89647	0.0126169	0.199571	-2.96241	ILMN_1685928	DYNC2I2	stable	89891
1.12263	8.29006	2.89634	0.0126199	0.199571	-2.96263	ILMN_1732197	MN1	stable	4330
-0.455429	13.3582	-2.89581	0.0126326	0.199578	-2.96357	ILMN_1664614	FAU	stable	2197
0.520301	11.058	2.89467	0.0126603	0.199822	-2.96562	ILMN_1859946	UHMK1	stable	127933
0.248886	7.02507	2.89333	0.0126926	0.200147	-2.968	ILMN_1791511	TMEM176A	stable	55365
-0.357233	7.75105	-2.89328	0.0126939	0.200147	-2.9681	ILMN_1719533	PCDHGB4	stable	8641
0.655462	11.4219	2.89314	0.0126973	0.200147	-2.96835	ILMN_2364022	SLC16A3	stable	9123
0.412221	10.0153	2.89156	0.0127358	0.200628	-2.97118	ILMN_1678629	DOCK7	stable	85440
-0.534652	8.47108	-2.89155	0.012736	0.200628	-2.9712	ILMN_1679880	THOC6	stable	79228
0.535462	7.35816	2.89071	0.0127565	0.200755	-2.9727	ILMN_1731048	TLR1	stable	7096
0.353464	7.79833	2.8905	0.0127616	0.20077	-2.97307	ILMN_1810805	HEATR5B	stable	54497
1.06484	7.85308	2.89031	0.0127661	0.200777	-2.9734	ILMN_1779547	HPSE	stable	10855
0.411312	7.36028	2.88981	0.0127784	0.200827	-2.9743	ILMN_1703060	SYT15	stable	83849
-0.269685	7.78034	-2.88951	0.0127858	0.200827	-2.97484	ILMN_1794085	PPP6R1	stable	22870
0.728239	10.7592	2.88858	0.0128084	0.201054	-2.9765	ILMN_1795442	LAMA4	stable	3910
0.968627	13.3621	2.88635	0.0128631	0.201711	-2.98048	ILMN_1796712	S100A10	stable	6281
-1.03894	8.55175	-2.8862	0.0128668	0.201711	-2.98074	ILMN_1658333	ECM1	stable	1893
0.371859	7.79577	2.88407	0.0129193	0.202274	-2.98455	ILMN_1667429	SLC25A20	stable	788
-0.255471	10.5912	-2.88363	0.0129301	0.202331	-2.98533	ILMN_1731354	PARL	stable	55486
-0.166566	7.33456	-2.88358	0.0129313	0.202331	-2.98542	ILMN_1699317	CNTN6	stable	27255
-0.480648	9.56009	-2.88189	0.0129732	0.202602	-2.98844	ILMN_1669878	GUSB	stable	2990
-0.354724	9.85704	-2.88185	0.0129742	0.202602	-2.98851	ILMN_1809583	CREBBP	stable	1387
-0.395328	7.50137	-2.88171	0.0129776	0.202602	-2.98876	ILMN_1777483	APOOL	stable	139322
1.13405	8.4283	2.88115	0.0129915	0.202754	-2.98976	ILMN_1691127	VTN	stable	7448
1.3777	8.30125	2.8809	0.0129977	0.202785	-2.9902	ILMN_1716264	ANKRD1	stable	27063
0.516432	12.3555	2.88065	0.013004	0.202819	-2.99065	ILMN_1715748	FLNC	stable	2318
-0.601408	11.2138	-2.87991	0.0130222	0.20285	-2.99196	ILMN_1682781	TEAD2	stable	8463
-0.358363	11.0628	-2.87923	0.0130391	0.203042	-2.99317	ILMN_1803194	GALK1	stable	2584
-0.395418	7.66459	-2.87799	0.01307	0.20332	-2.99539	ILMN_1727165	TNFRSF9	stable	3604
-0.222104	7.1988	-2.87777	0.0130755	0.20332	-2.99578	ILMN_1764022	FXYD1	stable	5348
0.514447	9.43758	2.87777	0.0130757	0.20332	-2.99579	ILMN_1757730	TTC27	stable	55622
1.33346	8.44628	2.87768	0.0130778	0.20332	-2.99594	ILMN_1673880	EFEMP1	stable	2202
-0.31464	9.73677	-2.87686	0.0130983	0.203575	-2.99741	ILMN_1677919	GMPR2	stable	51292
-0.703715	8.65052	-2.87638	0.0131102	0.20363	-2.99826	ILMN_1751425	ERMP1	stable	79956
1.0685	8.82076	2.87567	0.013128	0.203777	-2.99953	ILMN_1655796	MARCHF3	stable	115123
-0.342452	9.82716	-2.87507	0.0131432	0.203838	-3.0006	ILMN_1811997	RNF115	stable	27246
-0.402601	9.7662	-2.87494	0.0131465	0.203838	-3.00084	ILMN_1685095	BLOC1S4	stable	55330
-0.534262	9.23512	-2.87452	0.013157	0.203838	-3.00159	ILMN_1785618	SMTN	stable	6525
0.193672	6.95893	2.87386	0.0131735	0.204029	-3.00276	ILMN_1672538	NBR1	stable	4077
0.46113	8.67991	2.87245	0.0132092	0.204517	-3.00529	ILMN_1680850	RECQL	stable	5965
-0.268327	7.88616	-2.87069	0.0132535	0.205072	-3.00842	ILMN_1771348	SDHAF3	stable	57001
0.331593	7.13457	2.86994	0.0132727	0.205219	-3.00976	ILMN_1808650	CYP39A1	stable	51302
0.329298	10.0254	2.86986	0.0132746	0.205219	-3.0099	ILMN_1671257	DKC1	stable	1736
0.346885	12.5293	2.86963	0.0132805	0.205219	-3.01031	ILMN_1656913	MDH1	stable	4190
-0.521733	10.3566	-2.86948	0.0132844	0.205219	-3.01059	ILMN_2406468	NFU1	stable	27247
-1.38364	11.1896	-2.86943	0.0132854	0.205219	-3.01066	ILMN_1725090	CTHRC1	stable	115908
0.159519	6.98506	2.86814	0.0133183	0.205489	-3.01297	ILMN_1806561	NR1I2	stable	8856
-0.697201	8.56299	-2.86766	0.0133304	0.205545	-3.01382	ILMN_1658469	TP53TG1	stable	11257
0.260325	8.57605	2.86735	0.0133383	0.205575	-3.01437	ILMN_1805007	SEMA4F	stable	10505
1.94525	10.7164	2.86668	0.0133555	0.205575	-3.01557	ILMN_1770338	TM4SF1	stable	4071
0.382938	8.68313	2.86629	0.0133653	0.205575	-3.01626	ILMN_1813010	VTA1	stable	51534
0.293239	7.19243	2.8657	0.0133804	0.205665	-3.01731	ILMN_1774110	CHN2	stable	1124
0.372484	8.22862	2.86533	0.01339	0.205749	-3.01798	ILMN_1803197	RAB3IP	stable	117177
-0.209854	7.10393	-2.86489	0.0134012	0.205857	-3.01877	ILMN_1695446	AMBP	stable	259
0.282325	12.0263	2.86339	0.0134397	0.206358	-3.02144	ILMN_1784523	ATP6V1G1	stable	9550
-0.504625	11.9394	-2.86328	0.0134423	0.206358	-3.02162	ILMN_2099783	ATP6V1F	stable	9296
-0.343672	7.98533	-2.86135	0.013492	0.206769	-3.02507	ILMN_1730799	PHF12	stable	57649
0.460203	8.29028	2.85799	0.0135789	0.207841	-3.03107	ILMN_1654488	KDM6A	stable	7403
-0.454715	10.3025	-2.8575	0.0135915	0.207841	-3.03193	ILMN_1739792	RHOG	stable	391
-0.215564	8.79372	-2.85735	0.0135955	0.207841	-3.03221	ILMN_1862018	ATXN7L3	stable	56970
0.189145	7.13366	2.85723	0.0135985	0.207841	-3.03242	ILMN_1715526	ZDHHC21	stable	340481
-0.349081	10.7438	-2.85467	0.0136652	0.208729	-3.03698	ILMN_1807044	UBAC1	stable	10422
0.852964	12.7622	2.85244	0.0137236	0.209487	-3.04096	ILMN_1761519	EIF4G2	stable	1982
-0.661436	10.2204	-2.85215	0.0137311	0.209487	-3.04147	ILMN_1686254	RTL8A	stable	26071
0.432926	7.20637	2.85212	0.013732	0.209487	-3.04153	ILMN_1751228	TMEM74B	stable	55321
0.317352	10.7199	2.85194	0.0137366	0.209491	-3.04184	ILMN_1803277	MVP	stable	9961
-0.470886	8.17826	-2.85063	0.0137709	0.209838	-3.04417	ILMN_1738938	TIMM8B	stable	26521
-0.666145	11.107	-2.85042	0.0137765	0.209838	-3.04455	ILMN_1678966	SNRPF	stable	6636
0.568776	8.52862	2.84924	0.0138076	0.210073	-3.04665	ILMN_1704621	WDR44	stable	54521
-0.742648	8.2456	-2.84855	0.0138257	0.210193	-3.04788	ILMN_1661490	PFDN6	stable	10471
-0.280247	7.52592	-2.84735	0.0138576	0.210547	-3.05003	ILMN_1781276	TMCO4	stable	255104
-0.439627	7.83695	-2.84695	0.013868	0.21064	-3.05073	ILMN_1806752	PLEKHH2	stable	130271
0.367597	9.0233	2.84609	0.0138909	0.21079	-3.05227	ILMN_1712019	ANKRD17	stable	26057
0.452814	8.04248	2.84591	0.0138957	0.210798	-3.05259	ILMN_1711289	GYS1	stable	2997
-0.63854	8.41957	-2.84562	0.0139033	0.210819	-3.05311	ILMN_1760688	SAMD14	stable	201191
0.522502	11.2123	2.84553	0.0139057	0.210819	-3.05327	ILMN_1768870	CAPZA2	stable	830
-0.815106	10.6537	-2.84433	0.0139376	0.211133	-3.0554	ILMN_1803348	EHBP1	stable	23301
0.231101	13.2305	2.8436	0.0139569	0.211225	-3.0567	ILMN_1792508	TMEM59	stable	9528
0.208481	7.85688	2.8428	0.0139782	0.211327	-3.05811	ILMN_1765109	TNFRSF25	stable	8718
-0.272841	8.64209	-2.84251	0.0139859	0.211378	-3.05863	ILMN_1728626	WDR5	stable	11091
0.261	7.15838	2.84186	0.0140034	0.211525	-3.0598	ILMN_1747172	ZNF670	stable	93474
0.671831	10.1472	2.84161	0.0140101	0.211547	-3.06024	ILMN_2221673	ASNSD1	stable	54529
-0.335023	9.25708	-2.84139	0.0140159	0.21157	-3.06063	ILMN_1705783	NXF1	stable	10482
0.55261	9.54145	2.83999	0.0140535	0.21181	-3.06313	ILMN_1657483	SEC23B	stable	10483
0.975528	12.5544	2.83978	0.0140592	0.211829	-3.06351	ILMN_1702487	SGK1	stable	6446
0.372828	8.52762	2.83939	0.0140694	0.211919	-3.06419	ILMN_1796464	WDR37	stable	22884
-0.29754	7.40146	-2.8383	0.0140989	0.212165	-3.06614	ILMN_1685472	LRRTM4	stable	80059
-0.190204	7.00694	-2.83755	0.0141189	0.212402	-3.06746	ILMN_1664691	DAPP1	stable	27071
0.667782	9.1971	2.83654	0.0141463	0.212442	-3.06927	ILMN_1784661	CEMIP2	stable	23670
0.33538	7.70797	2.83644	0.0141489	0.212442	-3.06944	ILMN_1740523	KTN1	stable	3895
0.189849	6.98411	2.83643	0.0141492	0.212442	-3.06946	ILMN_1677746	CABP1	stable	9478
-0.314074	7.2959	-2.83625	0.0141541	0.212442	-3.06978	ILMN_1692739	ISLR2	stable	57611
-0.545243	8.4342	-2.83616	0.0141564	0.212442	-3.06994	ILMN_1696419	STOM	stable	2040
-0.488059	13.197	-2.83385	0.014219	0.212922	-3.07405	ILMN_1733927	ELOB	stable	6923
0.550962	9.27238	2.83303	0.0142414	0.212924	-3.07552	ILMN_1727574	ZNF827	stable	152485
0.392069	9.6391	2.83292	0.0142442	0.212924	-3.0757	ILMN_1796240	TRAPPC8	stable	22878
0.27485	7.15937	2.83149	0.0142833	0.213231	-3.07826	ILMN_1679438	CENPU	stable	79682
-0.472171	8.50804	-2.83094	0.0142983	0.213265	-3.07924	ILMN_1700811	UBFD1	stable	56061
-0.540834	7.44787	-2.83092	0.0142986	0.213265	-3.07926	ILMN_1745134	ANO4	stable	121601
-1.32114	8.89423	-2.82889	0.0143542	0.213572	-3.08288	ILMN_1679391	MAMDC2	stable	256691
0.641123	12.0779	2.82635	0.0144239	0.214543	-3.0874	ILMN_1675797	EPDR1	stable	54749
0.541934	7.94656	2.82557	0.0144453	0.214744	-3.08878	ILMN_1676289	NCAM1	stable	4684
0.522677	11.6817	2.82532	0.0144523	0.214769	-3.08923	ILMN_1764228	DAB2	stable	1601
0.43021	11.0261	2.82501	0.0144609	0.214809	-3.08979	ILMN_1778242	CALM1	stable	801
-0.464354	7.62784	-2.82442	0.0144771	0.214924	-3.09083	ILMN_1735743	FBLN7	stable	129804
-0.63384	10.2159	-2.8243	0.0144804	0.214924	-3.09104	ILMN_1791226	NXN	stable	64359
0.503533	10.1247	2.82401	0.0144885	0.214972	-3.09156	ILMN_1664010	ELF1	stable	1997
0.378482	9.79841	2.8237	0.0144969	0.214974	-3.0921	ILMN_1725183	TBCE	stable	6905
-0.684301	9.32358	-2.82338	0.0145058	0.215041	-3.09268	ILMN_1674337	FKBP2	stable	2286
-0.633975	8.76177	-2.82262	0.0145268	0.215286	-3.09402	ILMN_1803772	POLD4	stable	57804
-0.296184	7.39247	-2.82181	0.0145494	0.215294	-3.09548	ILMN_1769013	ASGR1	stable	432
0.648927	8.3815	2.82134	0.0145623	0.215418	-3.0963	ILMN_1694548	ANXA3	stable	306
0.170098	6.92065	2.82063	0.014582	0.21558	-3.09756	ILMN_1768489	TTTY20	stable	252951
-0.564168	8.28143	-2.82013	0.0145961	0.215723	-3.09846	ILMN_1726729	C2orf76	stable	130355
0.502647	7.22331	2.81814	0.0146514	0.216207	-3.10199	ILMN_1724162	ARX	stable	170302
-0.326859	7.94061	-2.8181	0.0146525	0.216207	-3.10206	ILMN_1686929	GPATCH3	stable	63906
0.552441	9.71442	2.818	0.0146554	0.216207	-3.10224	ILMN_1669252	CUL2	stable	8453
-0.34066	7.78502	-2.8172	0.0146776	0.216458	-3.10366	ILMN_1702407	SPIN1	stable	10927
-0.2895	8.74111	-2.81698	0.0146839	0.216458	-3.10406	ILMN_1745697	MGRN1	stable	23295
-0.551737	8.50609	-2.81692	0.0146857	0.216458	-3.10417	ILMN_1766200	CALHM2	stable	51063
-0.414039	8.55885	-2.81583	0.0147162	0.216645	-3.1061	ILMN_2361807	OS9	stable	10956
[truncated: 17,226 more rows]

## Sheet: Sheet1
logFC	AveExpr	t	P.Value	adj.P.Val	B	probe_id	symbol	change	ENTREZID
-2.61479	8.84753	-11.2235	5.19462e-08	0.00200635	8.22093	ILMN_1748538	ALDH1A2	down	8854
1.25247	9.46454	10.7915	8.22241e-08	0.00200635	7.86005	ILMN_1762825	CANX	up	821
1.64085	7.85517	9.72293	2.73974e-07	0.00352268	6.88417	ILMN_1753933	ALKAL1	up	389658
-1.55188	9.75144	-9.64698	2.99612e-07	0.00352268	6.80999	ILMN_1680339	PDGFRL	down	5157
-1.85207	9.03786	-9.48788	3.62006e-07	0.00352268	6.65241	ILMN_1773059	ADGRA2	down	25960
2.33305	9.65452	9.06032	6.09319e-07	0.00352268	6.21382	ILMN_1667081	CCND2	up	894
1.36823	9.29962	8.80068	8.43546e-07	0.00352268	5.93635	ILMN_1696434	LAMA1	up	284217
1.35525	12.1317	8.68107	9.82244e-07	0.00352268	5.8056	ILMN_1660691	RAB31	up	11031
1.21781	11.0889	8.31649	1.57729e-06	0.00352268	5.39534	ILMN_1683664	SINHCAF	up	58516
-3.14902	9.67063	-8.28075	1.65357e-06	0.00352268	5.35415	ILMN_1690170	CRABP2	down	1382
2.2312	8.84198	8.24016	1.74499e-06	0.00352268	5.30715	ILMN_1802377	IQCG	up	84223
1.33186	10.7216	8.19839	1.84469e-06	0.00352268	5.25856	ILMN_1765578	TIPARP	up	25976
-1.1189	9.79303	-8.18236	1.88456e-06	0.00352268	5.23985	ILMN_1667361	COPZ2	down	51226
2.29234	8.15607	8.15314	1.95958e-06	0.00352268	5.20565	ILMN_1779031	ZPLD1	up	131368
1.57185	8.28527	8.08648	2.14292e-06	0.00360591	5.12718	ILMN_1670807	LRATD2	up	157638
-1.4785	8.25872	-7.93559	2.62885e-06	0.00413849	4.94721	ILMN_1779015	ZNF467	down	168544
2.2409	8.75292	7.8635	2.90121e-06	0.00438811	4.86009	ILMN_1708340	DAPK1	up	1612
1.2662	7.90603	7.8471	2.96724e-06	0.00438811	4.84017	ILMN_1691876	TAFA2	up	338811
1.5138	8.44462	7.75053	3.3901e-06	0.00472696	4.72206	ILMN_1673773	GALNT18	up	374378
-2.43225	9.79437	-7.54402	4.52465e-06	0.0055203	4.4649	ILMN_1727532	OLFML3	down	56944
-1.33646	9.24615	-7.49889	4.82264e-06	0.00564802	4.40786	ILMN_1705685	MEIS1	down	4211
4.29193	10.6947	7.48985	4.88478e-06	0.00564802	4.39641	ILMN_1748840	CALB2	up	794
1.30272	9.19475	7.45238	5.15165e-06	0.00564802	4.34877	ILMN_1736704	DIXDC1	up	85458
-4.36863	10.9879	-7.44473	5.208e-06	0.00564802	4.33902	ILMN_1709348	ALDH1A1	down	216
1.13026	9.51099	7.41958	5.398e-06	0.0057268	4.30689	ILMN_1724789	CD59	up	966
1.26231	8.22963	7.15076	7.95596e-06	0.00647826	3.95756	ILMN_1775542	FCMR	up	9214
1.21567	7.84688	7.13869	8.09749e-06	0.00647826	3.94162	ILMN_1660282	POPDC2	up	64091
-2.33711	8.73091	-7.06077	9.07786e-06	0.00695866	3.83814	ILMN_2068104	TFPI2	down	7980
1.96846	10.4084	6.99473	1.00073e-05	0.00695866	3.74971	ILMN_1692219	RAB11FIP1	up	80223
-3.36893	8.86776	-6.98691	1.01239e-05	0.00695866	3.7392	ILMN_1738116	TMEM119	down	338773
1.1387	7.65515	6.90708	1.13995e-05	0.00749253	3.6313	ILMN_1704196	DSG2	up	1829
-1.28957	9.75006	-6.85467	1.23287e-05	0.00785324	3.55992	ILMN_1662038	LARGE1	down	9215
1.49443	13.4424	6.80732	1.32373e-05	0.00828215	3.49506	ILMN_1676563	HTRA1	up	5654
1.40775	10.0767	6.75283	1.43715e-05	0.00837084	3.41997	ILMN_1661366	PGAM1	up	5223
-1.08707	12.0186	-6.70586	1.54316e-05	0.00875692	3.35488	ILMN_1812191	C12orf57	down	113246
1.72587	10.4515	6.62915	1.7345e-05	0.00917033	3.24781	ILMN_1797009	F3	up	2152
-1.90588	8.88009	-6.56925	1.9013e-05	0.00935451	3.16356	ILMN_1687501	MOXD1	down	26002
2.19423	11.5773	6.55749	1.936e-05	0.00935451	3.14695	ILMN_1691884	STC2	up	8614
-1.38687	13.0532	-6.49158	2.14322e-05	0.0100286	3.05346	ILMN_1669362	IGFBP6	down	3489
-1.10382	9.61586	-6.48348	2.17027e-05	0.0100286	3.04192	ILMN_1662166	PTK7	down	5754
-1.58987	10.8805	-6.46335	2.23907e-05	0.0100286	3.01319	ILMN_1668345	OAF	down	220323
1.63938	10.4335	6.45796	2.25788e-05	0.0100286	3.00549	ILMN_1657373	P3H2	up	55214
2.65836	9.64586	6.45139	2.28099e-05	0.0100286	2.99611	ILMN_1696048	MEDAG	up	84935
1.426	10.4446	6.42841	2.36398e-05	0.0103006	2.96319	ILMN_1677814	ABCC3	up	8714
1.45628	8.67251	6.3865	2.52356e-05	0.0104541	2.90296	ILMN_1723486	HK2	up	3099
1.05616	7.83276	6.38544	2.52773e-05	0.0104541	2.90144	ILMN_1711102	B3GNT2	up	10678
-2.03068	8.241	-6.35707	2.64244e-05	0.0107464	2.86048	ILMN_1678170	MME	down	4311
1.01361	11.0409	6.34716	2.68374e-05	0.0108241	2.84616	ILMN_1714158	PON2	up	5445
1.71181	12.8775	6.32838	2.76397e-05	0.0109665	2.81896	ILMN_1753342	SAT1	up	6303
1.11744	9.98846	6.31704	2.81368e-05	0.010985	2.80249	ILMN_1695423	CD9	up	928
1.11699	7.92283	6.29846	2.89708e-05	0.0111325	2.77549	ILMN_1738989	SYBU	up	55638
1.8214	10.9681	6.28676	2.95095e-05	0.0111638	2.75846	ILMN_1793025	MGARP	up	84709
1.8704	12.1366	6.23495	3.20252e-05	0.0119305	2.68277	ILMN_1771599	PLOD2	up	5352
-1.3326	9.81163	-6.21124	3.3251e-05	0.0120336	2.64799	ILMN_2112638	SVEP1	down	79987
-1.07892	10.9613	-6.21053	3.32883e-05	0.0120336	2.64695	ILMN_1669376	DRAM1	down	55332
1.01486	7.68755	6.17763	3.50738e-05	0.012494	2.59853	ILMN_1690484	KIAA0895	up	23366
1.7824	12.1165	6.16661	3.56945e-05	0.0125321	2.58227	ILMN_1795937	EZR	up	7430
-1.41718	7.70984	-6.15983	3.60818e-05	0.0125422	2.57226	ILMN_1807652	STRA6	down	64220
1.46169	11.8133	6.11209	3.89389e-05	0.0130795	2.50156	ILMN_1718961	BNIP3L	up	665
2.2277	12.2921	6.10054	3.96656e-05	0.0130795	2.48439	ILMN_1685433	COL8A1	up	1295
1.22917	9.2653	6.07797	4.11268e-05	0.0131181	2.45079	ILMN_1669905	DCP2	up	167227
1.23454	7.99393	6.07119	4.15766e-05	0.0131755	2.44068	ILMN_1716336	CKAP5	up	9793
1.18275	13.2701	6.04673	4.32437e-05	0.0134419	2.40414	ILMN_1679262	DPYSL3	up	1809
-1.70297	11.4752	-6.03508	4.4062e-05	0.0135991	2.38671	ILMN_1801246	IFITM1	down	8519
1.01181	7.77004	6.02948	4.44616e-05	0.0135991	2.37832	ILMN_1781761	ENPP4	up	22875
1.14197	9.2012	6.0186	4.52479e-05	0.0137155	2.36201	ILMN_1787251	DAAM1	up	23002
2.59528	8.41818	5.98918	4.74491e-05	0.0140506	2.31781	ILMN_1651554	RGS5	up	8490
1.02617	9.26832	5.97945	4.82013e-05	0.0141165	2.30317	ILMN_1736757	GNPTAB	up	79158
-3.10265	12.0592	-5.97442	4.85959e-05	0.0141165	2.29558	ILMN_1672536	FBLN1	down	2192
1.45803	8.30647	5.97024	4.89256e-05	0.0141282	2.28928	ILMN_1716552	ENAH	up	55740
1.62277	10.2637	5.96505	4.93388e-05	0.0141637	2.28145	ILMN_1771261	SYNC	up	81493
1.346	8.87438	5.93836	5.15211e-05	0.0144691	2.24113	ILMN_1663032	FNDC4	up	64838
2.5519	8.70431	5.93403	5.18849e-05	0.0144691	2.23458	ILMN_1697189	PNCK	up	139728
1.44604	7.69583	5.90221	5.46408e-05	0.0149808	2.18633	ILMN_1701700	KLHL4	up	56062
-2.88096	11.0666	-5.86945	5.76406e-05	0.0156277	2.13648	ILMN_1707070	PCOLCE	down	5118
1.04045	8.81094	5.81313	6.32085e-05	0.0165206	2.05038	ILMN_1708059	USP13	up	8975
2.06646	8.51608	5.80039	6.45443e-05	0.0166661	2.03084	ILMN_1651253	WIPF3	up	644150
-1.16165	10.0213	-5.78321	6.63939e-05	0.0168758	2.00444	ILMN_1654445	RPL36	down	25873
-1.51885	8.60255	-5.75604	6.94334e-05	0.017151	1.96258	ILMN_2141482	SERPINF1	down	5176
1.17095	7.84811	5.70535	7.55015e-05	0.0178865	1.88419	ILMN_1692698	VASH2	up	79805
-1.63084	8.62568	-5.69303	7.70579e-05	0.0180797	1.86508	ILMN_1777190	CFD	down	1675
1.12404	10.4304	5.66071	8.13067e-05	0.0182865	1.81481	ILMN_1681591	PTPN1	up	5770
1.31946	8.48648	5.65451	8.2149e-05	0.0183061	1.80515	ILMN_1697548	ADGRL2	up	23266
-2.21584	9.87697	-5.64537	8.34084e-05	0.0185023	1.79089	ILMN_1736178	AEBP1	down	165
2.52313	8.18335	5.62013	8.69912e-05	0.0189624	1.75147	ILMN_1736412	AMHR2	up	269
-1.71202	10.966	-5.60474	8.9255e-05	0.0192735	1.72737	ILMN_1721283	HSPB6	down	126393
-1.60631	9.41191	-5.59684	9.04407e-05	0.0194436	1.715	ILMN_1702231	C1orf54	down	79630
1.04096	7.67905	5.58559	9.21591e-05	0.0197261	1.69734	ILMN_1719577	C10orf67	up	256815
2.69573	11.0124	5.57722	9.34591e-05	0.0199096	1.68419	ILMN_1784294	CPA4	up	51200
1.46554	11.0383	5.57022	9.45618e-05	0.0199775	1.67319	ILMN_1683598	ACSL4	up	2182
2.85764	8.47712	5.54031	9.94261e-05	0.0202978	1.6261	ILMN_2089752	ALKAL2	up	285016
3.24153	10.0222	5.53802	9.98092e-05	0.0202978	1.62249	ILMN_2108735	EEF1A2	up	1917
1.57283	11.9771	5.52579	0.000101882	0.0203773	1.60318	ILMN_1724658	BNIP3	up	664
1.51892	7.81081	5.48657	0.000108838	0.0210774	1.54113	ILMN_2342033	F11R	up	50848
1.30729	7.50476	5.47379	0.000111212	0.0213676	1.52085	ILMN_1749866	GATA4	up	2626
1.07055	12.3923	5.46548	0.000112784	0.0215069	1.50765	ILMN_1717056	TXNRD1	up	7296
-1.92973	10.0139	-5.44425	0.000116906	0.0218593	1.47389	ILMN_1774982	CDC42EP5	down	148170
1.20785	9.38353	5.41987	0.000121839	0.0218602	1.43501	ILMN_1684158	GPT2	up	84706
-1.36825	9.32473	-5.405	0.000124952	0.0221742	1.41127	ILMN_1716397	LAYN	down	143903
-1.02131	8.77057	-5.34858	0.000137546	0.0233128	1.32085	ILMN_1754562	ARHGEF17	down	9828
3.41359	8.74352	5.34329	0.000138793	0.0233303	1.31234	ILMN_1674367	SPRR2F	up	6705
3.35383	9.20792	5.33811	0.000140027	0.0233303	1.304	ILMN_1772627	NSG1	up	27065
2.00646	13.8415	5.33792	0.000140072	0.0233303	1.3037	ILMN_1694778	KRT18	up	3875
-2.44545	9.50973	-5.32766	0.000142549	0.0234232	1.28718	ILMN_1764754	RAMP1	down	10267
-1.22057	7.94795	-5.30945	0.000147057	0.0236359	1.25784	ILMN_1684086	BDKRB2	down	624
-1.35437	8.41964	-5.2927	0.000151338	0.024136	1.23079	ILMN_1763837	ANPEP	down	290
2.01467	10.4676	5.28082	0.000154453	0.0243802	1.21158	ILMN_1756685	DEPTOR	up	64798
1.17788	10.4994	5.26488	0.000158735	0.0245494	1.18579	ILMN_1752591	LEPROTL1	up	23484
1.1391	8.16266	5.23424	0.000167324	0.0253595	1.13607	ILMN_1707571	GABRA5	up	2558
-1.3246	9.28876	-5.21338	0.00017345	0.025886	1.10213	ILMN_1786197	NR2F1	down	7025
1.47303	8.19971	5.18755	0.000181359	0.026222	1.06003	ILMN_1811437	MYRF	up	745
-2.42109	9.67455	-5.18655	0.000181672	0.026222	1.0584	ILMN_1655915	MMP11	down	4320
-1.18768	7.91351	-5.15314	0.000192486	0.0270969	1.00379	ILMN_1810274	HOXB2	down	3212
1.22606	7.55785	5.14331	0.000195794	0.0273004	0.987688	ILMN_1775042	DAW1	up	164781
2.60305	8.77421	5.13488	0.00019868	0.0275454	0.97386	ILMN_1666594	IRF8	up	3394
-1.62237	11.9807	-5.119	0.000204235	0.0279225	0.947798	ILMN_1782419	GNG11	down	2791
2.47922	8.30392	5.11892	0.000204261	0.0279225	0.947677	ILMN_1760990	SH3GL3	up	6457
1.07351	9.79385	5.10009	0.000211061	0.0284536	0.916715	ILMN_1658885	DAGLB	up	221955
-1.04799	7.97473	-5.0895	0.000214988	0.0289032	0.899286	ILMN_1702105	EFS	down	10278
2.04337	9.47025	5.07678	0.000219808	0.029112	0.878319	ILMN_1681283	HIF1A	up	3091
1.32824	10.5074	5.07456	0.000220658	0.029112	0.874665	ILMN_1682953	PGAM4	up	441531
-1.09273	9.70895	-5.07441	0.000220717	0.029112	0.874414	ILMN_1741632	RAB3IL1	down	5866
-1.25514	7.99825	-5.01858	0.000243334	0.0307819	0.782113	ILMN_2098616	ANXA2R	down	389289
1.00879	7.5297	5.00927	0.000247334	0.0309522	0.766682	ILMN_1746359	RERG	up	85004
3.7223	10.868	5.00435	0.000249475	0.0309793	0.758522	ILMN_1763382	NPPB	up	4879
-1.25047	11.2931	-4.99931	0.000251692	0.0311753	0.750145	ILMN_1663401	LARP6	down	55323
-1.95046	8.42405	-4.99172	0.000255066	0.0313256	0.73754	ILMN_2148469	RASL11B	down	65997
2.0823	11.0394	4.9772	0.00026165	0.0317467	0.713407	ILMN_1666122	HEG1	up	57493
1.59056	11.6235	4.96989	0.000265031	0.0317467	0.701248	ILMN_1755749	PGK1	up	5230
1.66871	7.81389	4.96307	0.000268231	0.0319273	0.689881	ILMN_2165993	ITLN1	up	55600
1.67211	7.78968	4.9534	0.000272829	0.032317	0.673782	ILMN_1815320	NR5A1	up	2516
-2.61691	9.59783	-4.93374	0.000282443	0.0329794	0.640974	ILMN_1790761	POSTN	down	10631
2.0106	7.99859	4.92793	0.000285351	0.0329794	0.631267	ILMN_1658619	WWC1	up	23286
2.22664	10.1971	4.91368	0.000292617	0.0330562	0.60744	ILMN_1779147	ENC1	up	8507
1.25786	13.1786	4.88515	0.000307744	0.0343066	0.559667	ILMN_1807106	LDHA	up	3939
-1.70029	8.4731	-4.88409	0.000308322	0.0343066	0.557887	ILMN_1751326	FAM162B	down	221303
1.53675	10.2916	4.88228	0.000309309	0.0343066	0.554857	ILMN_1721901	CTNNAL1	up	8727
2.13518	8.4082	4.87789	0.000311723	0.0343402	0.547488	ILMN_2386973	PKP2	up	5318
1.83569	8.20975	4.87015	0.000316024	0.0345798	0.534495	ILMN_1705153	NEFH	up	4744
1.27113	7.9049	4.86676	0.000317926	0.0345966	0.528804	ILMN_1665686	PIEZO2	up	63895
-1.32085	7.85797	-4.86407	0.000319442	0.0345966	0.524294	ILMN_1660730	SLC7A3	down	84889
1.73526	8.49378	4.84579	0.000329963	0.0349345	0.493564	ILMN_2124241	PWWP3B	up	139221
1.09854	8.2283	4.83051	0.000339038	0.0355058	0.467832	ILMN_1731891	UBXN8	up	7993
1.90566	8.34049	4.80862	0.000352488	0.0357709	0.430925	ILMN_1748352	CTSV	up	1515
2.34693	9.88662	4.80704	0.00035348	0.0357709	0.428257	ILMN_1703946	ADORA2B	up	136
-1.08821	8.39323	-4.80535	0.000354548	0.0357709	0.425395	ILMN_1687652	TGFB3	down	7043
-1.03082	8.9575	-4.80245	0.000356382	0.0357709	0.420501	ILMN_2205963	VSIR	down	64115
-1.23871	10.3631	-4.79963	0.00035817	0.0357709	0.415751	ILMN_1707720	SLC1A5	down	6510
-1.11631	10.3087	-4.79923	0.000358427	0.0357709	0.415072	ILMN_1771385	GBP4	down	115361
1.25185	7.74632	4.79609	0.000360439	0.0358086	0.409761	ILMN_1740015	CD14	up	929
-1.8034	11.9967	-4.7952	0.000361007	0.0358086	0.408267	ILMN_1766914	MFAP4	down	4239
2.79516	8.9757	4.78822	0.000365524	0.0358979	0.396466	ILMN_1724686	CLDN1	up	9076
1.99302	9.3864	4.77221	0.000376108	0.0362744	0.369376	ILMN_1715991	CAVIN2	up	8436
1.25405	10.4992	4.76199	0.000383027	0.0363763	0.352075	ILMN_1671928	PROS1	up	5627
3.92671	9.33066	4.76188	0.0003831	0.0363763	0.351895	ILMN_1808245	SBSPON	up	157869
1.03302	9.89555	4.75574	0.000387327	0.0365685	0.341477	ILMN_1655429	TNFAIP1	up	7126
1.49333	8.84301	4.75407	0.000388478	0.0365685	0.33866	ILMN_1675398	ALDH1B1	up	219
-1.79939	8.39105	-4.74899	0.000392022	0.0365685	0.330039	ILMN_1749466	VAT1L	down	57687
1.55726	10.8761	4.74509	0.000394763	0.0365685	0.323425	ILMN_1685824	B4GALT5	up	9334
-2.33447	9.01305	-4.74145	0.000397342	0.0365685	0.317243	ILMN_1761425	OLFML2A	down	169611
-1.62887	9.88786	-4.74067	0.000397891	0.0365685	0.315932	ILMN_1769092	EVA1B	down	55194
1.42362	7.67043	4.73228	0.00040391	0.0369824	0.301679	ILMN_1759910	SERPINA5	up	5104
-1.189	10.2949	-4.72854	0.000406622	0.0370915	0.295324	ILMN_1740170	CHCHD10	down	400916
1.21663	10.3828	4.72273	0.000410868	0.0373055	0.285459	ILMN_1718297	EML4	up	27436
2.54461	9.17728	4.72017	0.000412756	0.0373055	0.281107	ILMN_1762606	AQP11	up	282679
1.14518	9.87842	4.71073	0.000419795	0.0373886	0.26505	ILMN_1681670	SLC25A4	up	291
2.13142	9.62845	4.70798	0.000421869	0.0374328	0.260369	ILMN_1762529	SLC12A8	up	84561
-1.18636	7.95202	-4.68797	0.00043728	0.0384507	0.226292	ILMN_1700248	WDR86	down	349136
2.82374	8.35726	4.67959	0.000443905	0.0388199	0.212009	ILMN_1689702	STAR	up	6770
1.5534	8.40513	4.65365	0.000465086	0.0399426	0.167728	ILMN_1661137	SH3RF2	up	153769
-1.81577	9.45354	-4.65129	0.000467066	0.039989	0.163691	ILMN_1796349	SMPDL3A	down	10924
-1.1446	10.0204	-4.63019	0.000485147	0.0402655	0.127601	ILMN_1708375	IRF1	down	3659
-1.12452	10.4082	-4.62375	0.000490812	0.0404526	0.116567	ILMN_1697409	TNFRSF14	down	8764
-1.35617	9.76624	-4.62295	0.000491513	0.0404526	0.115211	ILMN_1744795	TBL1X	down	6907
1.83445	7.84447	4.61954	0.000494543	0.0405559	0.109371	ILMN_1809291	TSPAN7	up	7102
1.52229	13.1536	4.61341	0.000500047	0.0406045	0.0988511	ILMN_1674243	TFRC	up	7037
1.49175	7.99934	4.59392	0.000517942	0.0414371	0.0654313	ILMN_1654598	IQCA1	up	79781
1.62127	7.70047	4.58255	0.000528692	0.0418172	0.0459028	ILMN_1714296	DNAH2	up	146754
1.06608	7.53316	4.56948	0.000541338	0.0423331	0.0234316	ILMN_1660727	ENPP5	up	59084
-1.93775	9.4093	-4.56301	0.000547716	0.042486	0.0122949	ILMN_2197365	RGS2	down	5997
1.13336	9.94689	4.5546	0.000556113	0.0428067	-0.00217087	ILMN_1767662	CERS6	up	253782
3.03646	11.5594	4.52757	0.000584041	0.0439071	-0.0487656	ILMN_1725193	IGFBP2	up	3485
1.5272	11.7017	4.52219	0.00058977	0.0439266	-0.0580487	ILMN_1781285	DUSP1	up	1843
-1.02156	9.15087	-4.52216	0.000589796	0.0439266	-0.0580912	ILMN_1717052	STARD10	down	10809
-1.79754	10.6008	-4.51075	0.000602149	0.0446597	-0.0778055	ILMN_1758895	CTSK	down	1513
-1.01557	10.5311	-4.48166	0.000634843	0.0461723	-0.128098	ILMN_1704286	FXYD5	down	53827
1.40043	7.90643	4.47444	0.000643235	0.0464686	-0.14059	ILMN_1803256	STOX2	up	56977
1.05787	10.5529	4.47414	0.000643594	0.0464686	-0.14112	ILMN_1651347	SERTAD2	up	9792
1.89475	9.77717	4.4629	0.000656896	0.046555	-0.160583	ILMN_1655990	CDK5RAP2	up	55755
1.6012	13.2667	4.39767	0.000739975	0.0497967	-0.273903	ILMN_1813704	CEMIP	up	57214
